# Supplementary material for: Metabolic Reprogramming Into a Glycolysis Phenotype Induced by Extracellular Vesicles Derived From Prostate Cancer Cells
Source: Mol Cell Proteomics. 2025 Mar 13;24(4):100944. doi: 10.1016/j.mcpro.2025.100944 (PMC12008616; doi:10.1016/j.mcpro.2025.100944)
Supplement: Supplementary Tables [file mmc1.xlsx]

## Sheet: Legend
Supplementary Tables for the publication:
Table of contents
Table S1. Transcriptomes of PC-3 cells, PC-3AcT cells, and PC-3 cells treated by PC-3 AcT EVs (EV-treated PC-3). Significantly altered mRNA were selected with a fold change greater than 2 and a p-value less than 0.05. Significantly downregulated transcripts were indicated with blue numbers, and upregulated transcripts with red numbers.
Table S2. Variant calling analysis for single nucleotide polymorphisms (SNPs) between PC-3 cells and PC-3AcT cells. Defined SNP is SNP with more than two identification form three biological replicated transciptomic analyses.
Table S3. List of identified proteins in EV proteomics. NI, not identified
Table S4. List of identified peptides in PC-3 EV proteomics
Table S5. List of identified peptides in PC-3AcT EV proteomics

## Sheet: Table S1
Table S1. Transcriptomes of PC-3 cells, PC-3AcT cells, and PC-3 cells treated by PC-3 AcT EVs (EV-treated PC-3). Significantly altered mRNA were selected with a fold change greater than 2 and a p-value less than 0.05. Significantly downregulated transcripts were indicated with blue numbers, and upregulated transcripts with red numbers.
Entrez accession	Gene symbol	Description	Transcript ID	Gene biotype	Protein ID	EV-treated PC-3/PC-3_Fold change	EV-treated PC-3/PC-3_raw.pval	EV-treated PC-3/PC-3_bh.pval	PC-3AcT/PC-3_Fold change	PC-3AcT/PC-3_raw.pval	PC-3AcT/PC-3_bh.pval	EV-treated PC-3/PC-3AcT_Fold change	EV-treated PC-3/PC-3AcT_raw.pval	EV-treated PC-3/PC-3AcT_bh.pval	PC-3_mean	EV-treated PC-3_mean	PC-3AcT_mean	N_PC-3_1	N_PC-3_2	N_PC-3_3	N_EV-treated PC-3_1	N_EV-treated PC-3_2	N_EV-treated PC-3_3	N_PC-3AcT_1	N_PC-3AcT_2	N_PC-3AcT_3	PC-3_1_Read_Count	PC-3_2_Read_Count	PC-3_3_Read_Count	EV-treated PC-3_1_Read_Count	EV-treated PC-3_2_Read_Count	EV-treated PC-3_3_Read_Count	PC-3AcT_1_Read_Count	PC-3AcT_2_Read_Count	PC-3AcT_3_Read_Count	PC-3_1_FPKM	PC-3_2_FPKM	PC-3_3_FPKM	EV-treated PC-3_1_FPKM	EV-treated PC-3_2_FPKM	EV-treated PC-3_3_FPKM	PC-3AcT_1_FPKM	PC-3AcT_2_FPKM	PC-3AcT_3_FPKM	PC-3_1_TPM	PC-3_2_TPM	PC-3_3_TPM	EV-treated PC-3_1_TPM	EV-treated PC-3_2_TPM
1	A1BG	alpha-1-B glycoprotein	NM_130786	protein_coding	NP_570602.2	1.21199	0.654651	0.755978	-1.54609	0.329454	0.477025	1.85087	0.186451	0.26807	3.47979	3.76374	2.95142	3.44037	3.37549	3.48361	3.39718	3.37121	3.62063	3.38661	3.37274	3.35119	11	8	16	9	7	23	9	8	7	0.056752	0.036271	0.072947	0.041985	0.03351	0.117449	0.037735	0.035069	0.029787	0.137028	0.084671	0.174779	0.097245	0.077588
9	NAT1	N-acetyltransferase 1	NM_000662,NM_001160170,NM_001160171,NM_001160172,NM_001160173,NM_001160174,NM_001160175,NM_001160176,NM_001160179,NM_001291962,XM_006716410,XM_011544687,XM_011544688,XM_011544689,XM_017013947	protein_coding	NP_000653.3;NP_001153642.1;NP_001153643.1;NP_001153644.1;NP_001153645.1;NP_001153646.1;NP_001153647.1;NP_001153648.1;NP_001153651.1;NP_001278891.1;XP_006716473.1;XP_011542989.1;XP_011542990.1;XP_011542991.1;XP_016869436.1	1.28447	0.0100103	0.0246643	-1.54587	5.26431e-05	0.000279782	1.95794	5.55969e-11	2.37441e-10	7.71598	8.07766	7.18702	7.69419	7.69175	7.78112	7.97239	7.89177	7.85804	7.39567	7.45081	7.44124	192	213	254	296	254	237	142	153	158	1.68986	1.55535	1.95964	2.43487	2.1234	1.99175	1.02294	1.19716	1.15972	4.0802	3.63075	4.69525	5.63953	4.91649
13	AADAC	arylacetamide deacetylase	NM_001086,XM_005247104	protein_coding	NP_001077.2;XP_005247161.1	1.06007	0.916385	0.946273	2.0776	0.0873236	0.171159	-1.98965	0.163574	0.239319	2.93165	3.00804	4.08688	3.35281	3.32255	3.39267	3.512	3.29766	3.2626	3.58565	3.35225	3.51406	7	6	11	18	4	2	25	8	20	0.081755	0.054326	0.09177	0.170312	0.033396	0.021509	0.22912	0.07267	0.175999	0.197399	0.126816	0.219879	0.394468	0.077323
14	AAMP	angio associated migratory cell protein	NM_001087,NM_001302545,XM_024452712	protein_coding	NP_001078.2;NP_001289474.1;XP_024308480.1	-1.21372	3.23105e-06	1.70307e-05	1.12104	0.00307458	0.0102116	-1.38015	9.73663e-23	8.37304e-22	12.2805	12.0009	12.544	12.318	12.34	12.271	12.139	12.1061	12.1671	12.4098	12.4379	12.4085	4770	5444	5318	4150	3793	3971	6079	6199	6282	49.5426	49.7879	47.1436	38.946	37.0579	38.9034	52.6074	55.0969	53.1297	119.621	116.223	112.955	90.205	85.8032
16	AARS1	alanyl-tRNA synthetase 1	NM_001605,XR_933220	protein_coding	NP_001596.2	-1.02193	0.578863	0.692985	1.11153	0.00488286	0.0152261	-1.15216	1.63449e-06	4.82618e-06	13.8211	13.7899	14.0724	13.8429	13.9277	13.87	13.8253	13.8763	13.8689	13.9813	13.956	14.0069	13169	16146	15978	13806	13908	13438	17707	17010	18858	70.5462	76.1387	72.7386	66.9069	70.0453	68.4807	78.9353	77.9974	82.2454	170.335	177.736	174.28	154.967	162.181
18	ABAT	4-aminobutyrate aminotransferase	NM_000663,NM_001127448,NM_020686,XM_011522400,XM_011522401	protein_coding	NP_000654.2;NP_001120920.1;NP_065737.2;XP_011520702.1;XP_011520703.1	3.14494	1.86964e-05	8.56516e-05	-4.1235	0.00292852	0.00978096	12.7568	1.58873e-11	7.05932e-11	4.01204	5.6588	2.06297	4.4014	4.28381	4.34294	4.72011	4.90716	4.63056	4.18238	4.0977	4.12709	19	13	18	47	64	36	7	2	4	0.077756	0.035126	0.048713	0.139714	0.195264	0.112127	0.016978	0.004377	0.010537	0.187743	0.081997	0.116716	0.323601	0.452111
19	ABCA1	ATP binding cassette subfamily A member 1	NM_005502,XM_005251773,XM_005251776,XM_011518339,XM_011518340,XM_011518341,XM_011518342,XM_011518344,XM_017014378,XM_017014379,XM_017014380,XM_017014381,XM_017014382,XR_001746223	protein_coding	NP_005493.2;XP_005251830.1;XP_005251833.1;XP_011516641.1;XP_011516642.1;XP_011516643.1;XP_011516644.1;XP_011516646.1;XP_016869867.1;XP_016869868.1;XP_016869869.1;XP_016869870.1;XP_016869871.1	-1.19336	0.00123871	0.00388689	-1.6405	3.991e-18	1.05536e-16	1.35569	1.44797e-09	5.56864e-09	10.6623	10.4074	10.0469	10.5892	10.5011	10.6432	10.4229	10.4435	10.3942	10.2224	10.1564	10.1146	1557	1568	1945	1377	1340	1233	1166	1063	1057	2.78276	2.43585	2.91852	2.19608	2.22555	2.07431	1.71602	1.60761	1.51836	6.71903	5.68617	6.99272	5.08646	5.15299
20	ABCA2	ATP binding cassette subfamily A member 2	NM_001606,NM_212533,XM_006716996,XR_001746224	protein_coding	NP_001597.2;NP_997698.1;XP_006717059.1	-1.10194	0.0453604	0.0909311	-1.40868	9.2282e-14	1.71237e-12	1.26024	3.12612e-09	1.17254e-08	11.6132	11.4733	11.2178	11.544	11.6444	11.5337	11.4659	11.4528	11.5338	11.2915	11.2928	11.2725	2874	3580	3341	2813	2633	2814	2466	2441	2495	6.5342	7.15511	6.4568	5.7647	5.62176	6.08499	4.66993	4.74037	4.61105	15.7769	16.7027	15.4704	13.352	13.0165
21	ABCA3	ATP binding cassette subfamily A member 3	NM_001089	protein_coding	NP_001080.2	-1.11001	0.0488542	0.0968237	-1.2161	6.13673e-05	0.000320727	1.08012	0.0890581	0.139419	11.1861	11.0362	11.0029	11.1106	11.237	11.1671	11.0128	11.0804	11.1357	11.0351	10.9735	11.0225	2062	2650	2587	1969	2024	2102	2171	1996	2214	5.73957	6.49729	6.12515	4.95288	5.30104	5.57373	5.03019	4.75441	5.02008	13.8583	15.1671	14.6757	11.4717	12.2739
22	ABCB7	ATP binding cassette subfamily B member 7	NM_001271696,NM_001271697,NM_001271698,NM_001271699,NM_004299	protein_coding	NP_001258625.1;NP_001258626.1;NP_001258627.1;NP_001258628.1;NP_004290.2	-1.1592	0.000949708	0.00306308	-1.11541	0.00950716	0.0271494	-1.05408	0.18051	0.260876	11.1405	10.9273	11.0814	11.1516	11.1204	11.1341	10.9872	11.031	10.9898	11.0402	11.0409	11.0615	2185	2347	2519	1933	1933	1795	2209	2185	2343	8.74678	8.27503	8.58447	7.01886	7.2774	6.86712	7.38211	7.47529	7.64534	21.1192	19.317	20.5682	16.2568	16.8499
23	ABCF1	ATP binding cassette subfamily F member 1	NM_001025091,NM_001090	protein_coding	NP_001020262.1;NP_001081.1	-1.21382	3.88801e-06	2.01315e-05	1.15208	0.000257106	0.00115049	-1.41847	2.86486e-27	3.04215e-26	13.2739	12.9944	13.577	13.2801	13.3623	13.2817	13.0946	13.1382	13.1732	13.4305	13.4268	13.4695	9110	11130	10735	7860	7861	7979	12399	12205	13398	49.2432	53.0318	49.3316	38.3538	39.9497	41.0497	55.7672	56.4111	58.9595	118.899	123.796	118.198	88.8334	92.4987
24	ABCA4	ATP binding cassette subfamily A member 4	NM_000350	protein_coding	NP_000341.2	-1.33961	0.0242603	0.0535169	-2.14291	2.10448e-07	1.78933e-06	1.57658	0.00491331	0.00977445	7.17481	6.75258	6.17625	6.92075	7.0129	6.92682	6.77395	6.81773	6.67389	6.56814	6.55508	6.35157	131	166	155	112	114	88	85	82	57	0.327427	0.364559	0.330027	0.252911	0.268127	0.210073	0.177334	0.175867	0.11506	0.790579	0.851015	0.790739	0.585781	0.620816
25	ABL1	ABL proto-oncogene 1, non-receptor tyrosine kinase	NM_005157,NM_007313	protein_coding	NP_005148.2;NP_009297.2	1.04033	0.332293	0.461655	1.13889	0.00124311	0.0046604	-1.1105	0.00139923	0.00299694	11.8353	11.8924	12.1217	11.8951	11.9506	11.8884	11.9453	11.9366	11.9419	12.0298	12.0093	12.0585	3406	4042	3975	3861	3632	3561	4567	4410	4882	10.932	11.4152	10.8394	11.1816	10.991	10.8398	12.206	12.0653	12.7365	26.3955	26.6472	25.9711	25.8984	25.4482
27	ABL2	ABL proto-oncogene 2, non-receptor tyrosine kinase	NM_001136000,NM_001136001,NM_001168236,NM_001168237,NM_001168238,NM_001168239,NM_005158,NM_007314,XM_005245088,XM_017001035,XR_921764,XR_921765	protein_coding	NP_001129472.1;NP_001129473.1;NP_001161708.1;NP_001161709.1;NP_001161710.1;NP_001161711.1;NP_005149.4;NP_009298.1;XP_005245145.1;XP_016856524.1	1.2451	4.24832e-05	0.00018238	1.22433	1.97975e-05	0.000115707	1.00278	0.947967	0.963367	10.948	11.2639	11.3382	11.1345	11.0147	11.0695	11.2727	11.1862	11.3112	11.2599	11.2702	11.2354	2015	1947	2196	2528	2175	2445	2676	2676	2693	3.15265	2.73538	2.89284	3.70085	3.2513	3.62982	3.46089	3.64986	3.42752	7.61213	6.38538	6.9312	8.57175	7.52799
29	ABR	ABR activator of RhoGEF and GTPase	NM_001092,NM_001159746,NM_001256847,NM_001282149,NM_001322840,NM_001322841,NM_001322842,NM_021962,XM_011523810,XM_011523811,XM_011523812,XM_011523813,XM_011523814,XM_011523815,XM_017024539,XM_017024540,XM_017024541,XM_017024542,XM_017024543,XR_001752501,XR_934019	protein_coding	NP_001083.2;NP_001153218.1;NP_001243776.1;NP_001269078.1;NP_001309769.1;NP_001309770.1;NP_001309771.1;NP_068781.2;XP_011522112.1;XP_011522113.2;XP_011522114.1;XP_011522115.1;XP_011522116.1;XP_011522117.1;XP_016880028.1;XP_016880029.1;XP_016880030.1;XP_016880031.1;XP_016880032.1	-1.17559	0.000201859	0.000754475	-1.0345	0.418997	0.566946	-1.15275	8.51561e-05	0.000211794	12.5483	12.315	12.5981	12.5478	12.6056	12.5109	12.37	12.4056	12.4515	12.5174	12.5045	12.5753	5642	6704	6364	4919	4872	5007	6264	6101	6922	19.8016	20.8383	18.9381	15.5113	16.2498	17.0711	18.2875	18.6844	20.1069	47.8112	48.6443	45.3752	35.9267	37.6245
30	ACAA1	acetyl-CoA acyltransferase 1	NM_001130410,NM_001607,NR_024024,XM_006713122,XM_006713123,XM_011533650	protein_coding	NP_001123882.1;NP_001598.1;XP_006713185.1;XP_006713186.1;XP_011531952.1	-1.14461	0.00456292	0.012423	-1.14116	0.00367591	0.0119226	-1.01749	0.64397	0.740344	11.5534	11.3585	11.4617	11.5505	11.6021	11.4845	11.3846	11.4484	11.4385	11.4276	11.4542	11.434	2868	3384	3129	2535	2594	2499	2863	2918	2985	30.8869	32.2137	28.4502	24.8531	26.5286	25.5515	25.68	26.9444	26.2663	74.5769	75.1987	68.1661	57.5636	61.4238
31	ACACA	acetyl-CoA carboxylase alpha	NM_198834,NM_198836,NM_198837,NM_198838,NM_198839,XM_005257267,XM_006721853,XM_011524701,XM_011524703,XM_011524704,XM_017024553,XM_017024554,XM_017024555,XR_001752504	protein_coding	NP_942131.1;NP_942133.1;NP_942134.1;NP_942135.1;NP_942136.1;XP_005257324.1;XP_006721916.1;XP_011523003.1;XP_011523005.1;XP_011523006.1;XP_016880042.1;XP_016880043.1;XP_016880044.1	-1.17714	4.71456e-06	2.40229e-05	-1.00268	0.935925	0.962472	-1.19072	1.91685e-09	7.30306e-09	13.321	13.0858	13.4158	13.3261	13.3344	13.3421	13.1755	13.1735	13.2107	13.3341	13.3241	13.3591	9635	10826	11539	8676	8224	8367	11172	10918	11892	18.0583	18.1	18.4152	14.7313	14.4756	15.0506	17.5035	17.4986	18.1286	43.6022	42.2522	44.1224	34.1201	33.5166
32	ACACB	acetyl-CoA carboxylase beta	NM_001093,XM_006719367,XM_011538259,XM_011538263,XM_011538264,XM_011538265,XM_017019252,XR_002957320,XR_002957321,XR_002957322,XR_944530,XR_944532	protein_coding	NP_001084.3;XP_006719430.1;XP_011536561.1;XP_011536565.1;XP_011536566.1;XP_011536567.1;XP_016874741.1	-1.3694	9.50569e-12	1.15362e-10	1.0061	0.888647	0.931466	-1.39756	6.64158e-17	4.15325e-16	11.1229	10.6693	11.2302	11.1223	11.1292	11.0754	10.8277	10.8215	10.857	11.1019	11.1169	11.1459	2151	2413	2398	1631	1538	1564	2415	2428	2627	4.58972	4.53086	4.32636	3.11111	3.09809	3.17726	4.31493	4.43452	4.5732	11.082	10.5767	10.3659	7.20583	7.17325
34	ACADM	acyl-CoA dehydrogenase medium chain	NM_000016,NM_001127328,NM_001286042,NM_001286043,NM_001286044	protein_coding	NP_000007.1;NP_001120800.1;NP_001272971.1;NP_001272972.1;NP_001272973.1	1.14326	0.0394878	0.0810374	1.10803	0.044395	0.098939	1.01733	0.754259	0.828886	10.7008	10.8935	10.9472	10.8149	10.711	10.8386	10.9931	10.9259	10.767	10.8565	10.9168	10.8797	1629	1603	1970	2140	1883	1525	1965	2082	2089	12.9829	11.3336	13.4741	15.5758	14.2284	11.6247	13.1303	14.1125	13.646	31.3474	26.4568	32.2836	36.0761	32.9441
35	ACADS	acyl-CoA dehydrogenase short chain	NM_000017,NM_001302554	protein_coding	NP_000008.1;NP_001289483.1	1.13556	0.0774862	0.143228	1.25763	0.00109012	0.00416815	-1.12342	0.0825807	0.130301	8.79503	8.97809	9.22353	8.93232	8.93906	8.87446	8.97237	9.04642	9.01764	9.11704	9.04895	9.15287	431	484	471	485	505	475	622	566	672	4.25772	4.20439	3.9522	4.3256	4.68458	4.46646	5.11057	4.7799	5.40141	10.2803	9.81461	9.4694	10.0188	10.8466
36	ACADSB	acyl-CoA dehydrogenase short/branched chain	NM_001330174,NM_001609	protein_coding	NP_001317103.1;NP_001600.1	-1.16926	0.0217333	0.0485727	-1.1127	0.100841	0.192266	-1.06563	0.330154	0.435461	9.42369	9.19902	9.36906	9.38435	9.37931	9.47457	9.28335	9.22279	9.33383	9.38447	9.33001	9.28012	630	697	825	596	525	587	724	670	660	1.98001	1.92956	2.20408	1.69052	1.54941	1.75841	1.89298	1.79895	1.6882	4.78077	4.5043	5.28094	3.91551	3.58747
37	ACADVL	acyl-CoA dehydrogenase very long chain	NM_000018,NM_001033859,NM_001270447,NM_001270448,XM_006721516,XM_011523829,XM_011523830,XM_024450741,XR_934021,XR_934022,XR_934023	protein_coding	NP_000009.1;NP_001029031.1;NP_001257376.1;NP_001257377.1;XP_006721579.2;XP_011522131.1;XP_011522132.1;XP_024306509.1	1.10642	0.00969776	0.0239899	-1.10027	0.0128429	0.0348145	1.20012	1.79494e-11	7.94291e-11	13.5996	13.7455	13.5606	13.6242	13.699	13.6085	13.7129	13.745	13.7299	13.5616	13.5851	13.5585	11524	13962	13314	13631	13426	12864	12325	12515	12709	95.4071	101.517	93.6128	103.132	106.026	101.259	86.1322	88.2154	85.3521	230.362	236.979	224.294	238.87	245.49
38	ACAT1	acetyl-CoA acetyltransferase 1	NM_000019,XM_006718835,XM_017017681,XM_017017682,XM_017017683,XM_024448511,XM_024448512,XM_024448513,XM_024448514,XM_024448515	protein_coding	NP_000010.1;XP_006718898.1;XP_016873170.1;XP_016873171.1;XP_016873172.1;XP_024304279.1;XP_024304280.1;XP_024304281.1;XP_024304282.1;XP_024304283.1	1.0197	0.628963	0.735896	1.09318	0.0141971	0.0379834	-1.08739	0.0133681	0.0246993	12.5143	12.5424	12.7416	12.5664	12.5936	12.5758	12.6032	12.6257	12.5421	12.6854	12.6713	12.6354	5481	6295	6517	6116	5962	5279	7212	7015	7053	62.2452	63.1403	62.9326	63.574	64.6026	57.5005	70.3174	69.8974	65.1354	150.292	147.393	150.785	147.247	149.58
39	ACAT2	acetyl-CoA acetyltransferase 2	NM_001303253,NM_005891	protein_coding	NP_001290182.1;NP_005882.2	1.09085	0.0433947	0.087815	-1.04678	0.282554	0.425616	1.12586	0.000963863	0.0021105	11.5188	11.6447	11.5518	11.5264	11.5997	11.5845	11.6238	11.6417	11.6607	11.5668	11.5129	11.5347	2649	3209	3332	3170	3074	3061	3190	2962	3181	31.9585	33.9526	34.2142	34.5693	34.9192	35.1824	31.9755	30.6134	31.2628	77.1643	79.2579	81.9765	80.0679	80.8512
41	ASIC1	acid sensing ion channel subunit 1	NM_001095,NM_001256830,NM_020039,NR_046389,XM_011538350,XM_011538351,XM_011538352	protein_coding	NP_001086.2;NP_001243759.1;NP_064423.2;XP_011536652.1;XP_011536653.1;XP_011536654.1	-1.02622	0.60872	0.719022	1.0709	0.154843	0.268852	-1.11481	0.0134337	0.0248082	10.7276	10.6904	10.9252	10.7591	10.8285	10.7497	10.7627	10.7083	10.7861	10.8163	10.8367	10.8839	1573	1898	1830	1690	1506	1608	1932	1955	2161	7.6813	8.14185	7.49873	7.36015	6.81744	7.4889	7.83778	8.1304	8.5543	18.5466	19.0061	17.9668	17.0473	15.785
47	ACLY	ATP citrate lyase	NM_001096,NM_001303274,NM_001303275,NM_198830,XM_005257395,XM_017024688	protein_coding	NP_001087.2;NP_001290203.1;NP_001290204.1;NP_942127.1;XP_005257452.1;XP_016880177.1	1.01034	0.778693	0.851408	-1.00537	0.880297	0.926026	1.0014	0.958211	0.970849	14.1686	14.1835	14.2597	14.1922	14.255	14.1915	14.1995	14.2213	14.2317	14.2079	14.2056	14.2342	17083	20418	20077	18428	17947	17697	19984	19700	21306	72.9849	76.7908	72.776	71.105	72.0975	71.9635	70.9778	71.9588	74.0232	176.223	179.258	174.37	164.69	166.933
48	ACO1	aconitase 1	NM_001278352,NM_001362840,NM_002197,XM_011517888	protein_coding	NP_001265281.1;NP_001349769.1;NP_002188.1;XP_011516190.1	-1.04252	0.340058	0.469989	1.17195	2.4507e-05	0.000140525	-1.23914	2.17679e-08	7.58796e-08	12.0206	11.9608	12.3482	12.0788	12.0976	12.0844	11.9819	12.0713	12.0835	12.2421	12.2023	12.256	3911	4449	4630	3736	3941	3895	5412	5114	5689	10.0041	10.5008	9.78385	8.54785	9.17597	12.4522	12.4047	11.3918	11.4867	24.1551	24.5127	23.4419	19.7982	21.2459
50	ACO2	aconitase 2	NM_001098,XM_017028812,XM_024452250	protein_coding	NP_001089.1;XP_016884301.1;XP_024308018.1	-1.15943	0.00243153	0.00708524	-1.04637	0.317819	0.4647	-1.12399	0.00151218	0.00322719	13.1187	12.9054	13.1522	13.0798	13.2103	13.0829	12.943	12.9787	13.051	13.0947	13.0576	13.1271	8020	10340	9466	7328	7259	7687	9373	8881	10062	53.4331	61.1086	54.0046	44.4025	45.7658	49.0938	52.307	51.0058	54.7872	129.015	142.65	129.394	102.843	105.965
51	ACOX1	acyl-CoA oxidase 1	NM_001185039,NM_004035,NM_007292,XM_011524868,XM_011524869	protein_coding	NP_001171968.1;NP_004026.2;NP_009223.2;XP_011523170.1;XP_011523171.1	-1.05139	0.229373	0.346443	-1.13267	0.00182965	0.00653759	1.06226	0.0737535	0.117647	12.3158	12.2439	12.2348	12.2842	12.3274	12.3672	12.2504	12.279	12.3046	12.1973	12.2242	12.2531	4615	5396	5964	4750	4663	4679	4799	4893	5297	11.5649	11.9	12.6461	10.731	10.9905	11.1525	9.9714	10.4858	10.7238	27.9237	27.7791	30.2998	24.8547	25.4472
52	ACP1	acid phosphatase 1	NM_001040649,NM_004300,NM_007099,NR_024080	protein_coding	NP_001035739.1;NP_004291.1;NP_009030.1	-1.00369	0.931346	0.955094	1.03422	0.370967	0.51918	-1.05281	0.138844	0.206879	12.5395	12.5342	12.6867	12.568	12.5714	12.6258	12.5881	12.6236	12.5287	12.6016	12.623	12.6516	5524	6173	6940	6047	5982	5229	6596	6680	7225	69.2171	68.0223	73.5781	68.397	69.9229	62.1712	68.4438	71.1829	73.2367	167.126	158.789	176.292	158.418	161.898
53	ACP2	acid phosphatase 2, lysosomal	NM_001302489,NM_001302490,NM_001302491,NM_001302492,NM_001357016,NM_001610,XR_001747908	protein_coding	NP_001289418.1;NP_001289419.1;NP_001289420.1;NP_001289421.1;NP_001343945.1;NP_001601.1	-1.38823	2.7355e-06	1.46509e-05	1.11673	0.0634343	0.132316	-1.57278	1.16806e-14	6.3637e-14	9.92382	9.45153	10.1823	9.86894	10.0215	9.88044	9.58233	9.62526	9.73927	10.0096	10.0243	10.0514	863	1148	1029	649	651	731	1169	1175	1269	7.52646	8.82487	7.72433	5.05823	5.28334	6.0431	8.49252	8.81197	8.96914	18.1728	20.6005	18.5073	11.7156	12.2329
55	ACP3	acid phosphatase 3	NM_001099,NM_001134194,NM_001292037,XM_011512946,XM_011512947	protein_coding	NP_001090.2;NP_001127666.1;NP_001278966.1;XP_011511248.1;XP_011511249.1	-1.31175	0.326721	0.455598	-1.71437	0.0602074	0.126824	1.28848	0.425535	0.536043	4.92492	4.53076	4.2399	4.73542	4.68616	4.60071	4.51563	4.67131	4.56351	4.5104	4.44716	4.58584	34	33	27	18	29	20	19	14	26	0.221976	0.186238	0.16235	0.114051	0.176874	0.129906	0.090135	0.070306	0.134671	0.535967	0.434748	0.388987	0.26416	0.409529
59	ACTA2	actin alpha 2, smooth muscle	NM_001141945,NM_001320855,NM_001613	protein_coding	NP_001135417.1;NP_001307784.1;NP_001604.1	1.22387	0.195088	0.30505	-2.02219	0.000257805	0.00115266	2.44125	1.30303e-06	3.87551e-06	6.21521	6.5068	5.29901	6.16955	6.05802	6.17632	6.2106	6.25416	6.28321	5.86754	5.83578	5.70871	75	68	89	86	88	90	47	43	32	0.771424	0.646924	0.787251	0.985468	0.852436	0.883989	0.400278	0.378068	0.270312	1.86262	1.51016	1.88624	2.2825	1.97371
60	ACTB	actin beta	NM_001101	protein_coding	NP_001092.1	1.10783	0.0196695	0.0445591	1.22063	4.64089e-07	3.73648e-06	-1.1176	0.000413021	0.000947765	17.3203	17.468	17.7068	17.3976	17.4882	17.3746	17.4623	17.4916	17.5618	17.6214	17.5884	17.6037	151314	186910	173280	174405	171312	180725	224140	213498	227425	1535.25	1670.1	1494.99	1598.92	1634.81	1746.31	1892.77	1853.13	1879.44	3706.88	3898.63	3581.98	3703.35	3785.21
62	ACTBP2	ACTB pseudogene 2	gene-ACTBP2	pseudogene	.	1.36052	0.398782	0.528507	1.42466	0.336393	0.484273	-1.06191	0.864746	0.913401	3.60745	4.05241	4.21227	3.9499	3.88392	3.94522	3.93622	4.00589	4.02659	4.00379	3.89537	4.1044	13	10	15	13	17	18	19	11	28	0.129396	0.082876	0.127407	0.118418	0.157661	0.172392	0.154258	0.090267	0.229632	0.31243	0.193464	0.305264	0.274274	0.365045
67	ACTBP7	ACTB pseudogene 7	gene-ACTBP7	pseudogene	.	-3.30113	0.160425	NA	-1.16257	0.81883	NA	-2.88101	0.236176	0.327953	2.18208	0.446958	2.05518	1.77884	1.78683	1.73357	1.72072	1.70399	1.70475	1.76791	1.71826	1.78106	5	6	3	2	1	1	5	2	6	0.048764	0.047607	0.024066	0.012097	0.005362	0.00223	0.036496	0.016907	0.046103	0.117743	0.111133	0.057662	0.028018	0.012415
71	ACTG1	actin gamma 1	NM_001199954,NM_001614,NR_037688	protein_coding	NP_001186883.1;NP_001605.1	1.30952	3.8678e-10	3.7984e-09	1.08763	0.0348645	0.081164	1.18698	4.95804e-09	1.82571e-08	16.735	17.1241	16.9552	16.8264	16.9141	16.7949	17.0373	17.0761	17.1233	16.9201	16.9213	16.9388	101286	124743	114818	137764	136685	140391	129656	128323	137059	971.912	1053.94	937.135	1194.78	1233.92	1283.05	1035.44	1053.11	1070.79	2346.7	2460.28	2245.36	2767.31	2857
72	ACTG2	actin gamma 2, smooth muscle	NM_001199893,NM_001615	protein_coding	NP_001186822.1;NP_001606.1	3.53069	0.00199939	0.00595342	1.22111	0.693368	0.798216	2.85659	0.00744241	0.0144123	2.72539	4.55284	3.11918	3.52339	3.51098	3.59843	3.95826	3.68719	3.7234	3.63216	3.52533	3.55119	5	5	11	37	15	17	13	6	8	0.051301	0.045252	0.10953	0.409623	0.166339	0.182821	0.126888	0.060587	0.076205	0.123867	0.105635	0.262432	0.948753	0.385139
73	ACTG1P1	actin gamma 1 pseudogene 1	gene-ACTG1P1	pseudogene	.	1.4343	0.370345	0.501863	1.58118	0.233722	0.368941	-1.11796	0.749219	0.825372	3.3463	3.853	4.09207	3.82466	3.69785	3.68997	3.7956	3.82112	3.79611	3.8224	3.83845	3.8279	15	8	8	14	15	13	17	18	18	0.135691	0.066725	0.05764	0.117058	0.128738	0.109391	0.133621	0.141151	0.13815	0.327629	0.155761	0.138105	0.271125	0.298078
75	ACTG1P3	actin gamma 1 pseudogene 3	gene-ACTG1P3	pseudogene	.	1.1906	0.552644	0.670697	-1.48109	0.239109	0.375718	1.7361	0.0682447	0.109593	4.62019	4.86628	4.15204	4.60572	4.70934	4.41561	4.69115	4.5746	4.64699	4.53848	4.50391	4.38557	25	37	14	34	23	28	23	20	12	0.263312	0.349081	0.125286	0.329736	0.229663	0.290923	0.203776	0.183008	0.105834	0.635772	0.814885	0.300183	0.76372	0.531757
81	ACTN4	actinin alpha 4	NM_001322033,NM_004924,XM_005259281,XM_006723406,XM_017027331	protein_coding	NP_001308962.1;NP_004915.2;XP_005259338.1;XP_006723469.1;XP_016882820.1	1.10467	0.0184645	0.0422316	1.0773	0.0681562	0.140271	1.01086	0.708589	0.793274	15.3487	15.4923	15.555	15.4019	15.4948	15.375	15.471	15.5182	15.5338	15.5133	15.4706	15.5097	38610	47772	44024	44695	44789	44417	50356	47430	51906	180.678	195.308	171.811	190.423	177.646	182.905	166.683	174.073	199.531	436.249	455.922	411.656	441.05	411.317
86	ACTL6A	actin like 6A	NM_004301,NM_177989,NM_178042	protein_coding	NP_004292.1;NP_817126.1;NP_829888.1	-1.06667	0.0796215	0.146393	1.16163	1.25266e-05	7.6253e-05	-1.25682	1.86926e-14	1.00792e-13	12.9046	12.8115	13.2195	12.9557	12.9726	12.9665	12.9185	12.9172	12.8758	13.0896	13.0965	13.1285	7209	8182	8585	7390	7011	6512	9640	9601	10418	71.6517	71.529	72.7583	65.7573	65.4781	61.893	79.8299	81.3089	83.7398	173.004	166.975	174.327	152.304	151.607
87	ACTN1	actinin alpha 1	NM_001102,NM_001130004,NM_001130005,XM_011537265,XM_011537266,XM_011537267,XM_011537268,XM_017021720,XM_017021721,XM_017021722,XM_017021723,XM_017021725,XM_017021726,XM_017021727,XM_017021728	protein_coding	NP_001093.1;NP_001123476.1;NP_001123477.1;XP_011535567.1;XP_011535568.1;XP_011535569.1;XP_011535570.1;XP_016877209.1;XP_016877210.1;XP_016877211.1;XP_016877212.1;XP_016877214.1;XP_016877215.1;XP_016877216.1;XP_016877217.1	-1.00059	0.987937	0.992528	-1.07817	0.0434364	0.0971784	1.0623	0.0248761	0.0437351	14.399	14.3982	14.3893	14.3976	14.4837	14.4025	14.4037	14.417	14.4488	14.3696	14.359	14.3805	19818	24312	23440	21350	20592	20800	22060	21540	23116	92.1166	98.8738	93.2515	89.6913	91.3174	92.7561	85.0057	85.4707	86.4834	222.417	230.808	223.429	207.739	211.434
90	ACVR1	activin A receptor type 1	NM_001105,NM_001111067,NM_001347663,NM_001347664,NM_001347665,NM_001347666,NM_001347667,XM_006712825,XM_011512108	protein_coding	NP_001096.1;NP_001104537.1;NP_001334592.1;NP_001334593.1;NP_001334594.1;NP_001334595.1;NP_001334596.1;XP_006712888.1;XP_011510410.1	1.10412	0.0922203	0.165493	1.15661	0.00763327	0.0224621	-1.06248	0.258711	0.354605	9.86953	10.0133	10.1785	9.92292	9.97976	9.98425	10.0247	9.99041	10.1067	10.0923	10.0514	10.1328	847	1010	1073	1024	934	1044	1191	1122	1292	4.80037	5.16105	5.49952	5.28339	5.30299	5.67408	5.77965	5.53202	6.23947	11.5906	12.0478	13.1767	12.2372	12.2784
91	ACVR1B	activin A receptor type 1B	NM_004302,NM_020327,NM_020328,XM_011538966,XM_011538967,XM_017020201	protein_coding	NP_004293.1;NP_064732.3;NP_064733.3;XP_011537268.1;XP_011537269.1;XP_016875690.1	-1.15778	0.00152235	0.00467431	-1.08905	0.0926197	0.179449	-1.07828	0.118416	0.179619	10.9084	10.6974	10.8839	10.8892	10.923	10.9104	10.7577	10.7706	10.8022	10.8079	10.7872	10.922	1788	2069	2155	1641	1583	1601	1870	1804	2208	7.24054	7.46504	7.57053	6.06253	6.14163	6.22503	6.28856	6.33874	7.43785	17.4824	17.4262	18.1389	14.0418	14.2202
92	ACVR2A	activin A receptor type 2A	NM_001278579,NM_001278580,NM_001616	protein_coding	NP_001265508.1;NP_001265509.1;NP_001607.1	-1.00241	0.979001	0.986358	1.0072	0.93513	0.961883	-1.024	0.785907	0.852289	8.29056	8.28539	8.39792	8.41897	8.27067	8.30455	8.34967	8.23939	8.3852	8.41823	8.31063	8.30063	332	305	337	325	267	315	381	328	339	1.1681	0.944793	1.00823	1.03531	0.885009	1.05625	1.10884	0.983564	0.971486	2.82039	2.2055	2.4157	2.39795	2.04913
93	ACVR2B	activin A receptor type 2B	NM_001106,XM_005265583,XM_017007514,XM_017007515,XM_017007516	protein_coding	NP_001097.2;XP_005265640.1;XP_016863003.1;XP_016863004.1;XP_016863005.1	1.06403	0.342002	0.471959	-1.19397	0.0047489	0.0148647	1.25284	3.34074e-05	8.71994e-05	9.88636	9.97593	9.72889	9.94633	9.79888	9.96711	9.94743	9.90401	10.0111	9.7594	9.78504	9.75181	942	880	1135	1009	911	1006	866	883	888	1.23916	1.19644	1.49621	1.41176	1.32486	1.44145	1.11119	1.16836	1.09801	2.99198	2.79293	3.5849	3.26985	3.06756
95	ACY1	aminoacylase 1	NM_000666,NM_001198895,NM_001198896,NM_001198897,NM_001198898	protein_coding	NP_000657.1;NP_001185824.1;NP_001185825.1;NP_001185826.1;NP_001185827.1	-1.14428	0.014306	0.0338308	-1.1415	0.0111813	0.0310833	-1.01691	0.723509	0.805606	11.0413	10.8469	10.9491	11.0286	11.104	10.9639	10.8443	10.9682	10.9207	10.9737	10.8846	10.918	1991	2414	2174	1719	1888	1741	2148	1914	2084	26.0303	27.4821	23.9957	20.1453	22.9868	21.5675	23.2747	21.3882	22.0194	62.8506	64.1533	57.4931	46.6597	53.2231
97	ACYP1	acylphosphatase 1	NM_001107,NM_001302616,NM_001302617,NR_126393,NR_126394,NR_126395	protein_coding	NP_001098.1;NP_001289545.1;NP_001289546.1	1.39691	2.88288e-09	2.46693e-08	-1.08336	0.172169	0.291683	1.49217	1.63271e-13	8.30378e-13	9.7428	10.2249	9.72553	9.86933	9.81588	9.83174	10.0651	10.1409	10.1524	9.83517	9.74861	9.75321	844	881	949	1136	1177	1162	931	828	872	25.3971	23.5374	24.4574	31.373	33.7549	34.0342	22.9929	20.9281	20.7978	61.3216	54.9449	58.5995	72.6648	78.1553
98	ACYP2	acylphosphatase 2	NM_001320586,NM_001320587,NM_001320588,NM_001320589,NM_001320590,NM_138448,XM_017005406,XM_017005407,XM_017005408,XM_017005409,XM_017005410,XM_017005411,XM_017005412,XM_017005413,XR_001739083	protein_coding	NP_001307515.1;NP_001307516.1;NP_001307517.1;NP_001307518.1;NP_001307519.1;NP_612457.1;XP_016860895.1;XP_016860896.1;XP_016860897.1;XP_016860898.1;XP_016860899.1;XP_016860900.1;XP_016860901.1;XP_016860902.1	1.18619	0.0912931	0.164051	1.04337	0.666882	0.778314	1.12093	0.24414	0.337556	7.67635	7.92207	7.8369	7.76969	7.73238	7.80889	7.96512	7.895	7.80918	7.80748	7.85274	7.76076	194	205	241	270	234	203	235	247	228	2.67918	2.6794	3.16838	3.82856	3.15318	2.93883	2.75245	3.11391	2.6411	6.46892	6.25471	7.59137	8.86756	7.30081
100	ADA	adenosine deaminase	NM_000022,NM_001322050,NM_001322051,NR_136160	protein_coding	NP_000013.2;NP_001308979.1;NP_001308980.1	1.09351	0.191287	0.30022	-1.01273	0.858606	0.912733	1.09185	0.190664	0.273211	9.08603	9.21479	9.16654	9.15425	9.18723	9.0927	9.1695	9.24708	9.22406	9.13103	9.21313	9.07683	522	605	569	569	594	563	583	637	564	6.4005	6.53383	5.94655	6.30288	6.85051	6.56515	5.95799	6.69278	5.63693	15.4541	15.2524	14.2478	14.5985	15.8615
101	ADAM8	ADAM metallopeptidase domain 8	NM_001109,NM_001164489,NM_001164490,XM_011539117,XM_017015465,XM_017015466	protein_coding	NP_001100.3;NP_001157961.1;NP_001157962.1;XP_011537419.2;XP_016870954.1;XP_016870955.1	2.19533	9.57936e-78	1.65665e-75	-2.03246	2.13291e-53	1.94139e-51	4.39851	0	0	11.9899	13.1243	11.0655	12.0561	12.1217	12.014	12.7809	12.7609	12.8033	11.5276	11.4745	11.4781	3826	4592	4286	9018	8392	8546	2304	2123	2234	21.7746	22.9463	20.7094	46.0669	44.7239	46.142	10.8902	10.3109	10.3705	52.5752	53.5651	49.6192	106.698	103.553
102	ADAM10	ADAM metallopeptidase domain 10	NM_001110,NM_001320570,XM_024449818	protein_coding	NP_001101.1;NP_001307499.1;XP_024305586.1	1.40397	7.33386e-10	6.88929e-09	-1.35044	4.27787e-08	4.03609e-07	1.86948	1.99499e-50	4.87724e-49	11.758	12.2471	11.4229	11.8949	11.7071	11.8223	12.1634	12.1132	12.0468	11.5884	11.5953	11.5015	3621	3247	3921	5215	4691	4250	2912	2902	2712	6.0134	5.84398	5.78027	7.86974	7.42919	7.62	4.12992	4.09735	3.84148	14.5195	13.642	13.8494	18.2276	17.2014
103	ADAR	adenosine deaminase RNA specific	NM_001025107,NM_001111,NM_001193495,NM_001365045,NM_001365046,NM_001365047,NM_001365048,NM_001365049,NM_015840,NM_015841,XM_006711113,XM_011509061,XM_011509062	protein_coding	NP_001020278.1;NP_001102.3;NP_001180424.1;NP_001351974.1;NP_001351975.1;NP_001351976.1;NP_001351977.1;NP_001351978.1;NP_056655.3;NP_056656.3;XP_006711176.1;XP_011507363.2;XP_011507364.1	-1.25303	7.14228e-11	7.74411e-10	1.18049	1.6163e-06	1.16906e-05	-1.50024	1.8271e-41	3.3512e-40	14.3511	14.0258	14.6892	14.3712	14.387	14.3965	14.1638	14.1814	14.2074	14.5163	14.5226	14.5829	19550	22157	23663	16460	15967	16039	26430	26305	29433	55.9868	56.2379	58.0235	42.7331	42.8238	43.6725	62.7602	64.8048	68.7166	135.181	131.28	139.023	98.9766	99.1533
104	ADARB1	adenosine deaminase RNA specific B1	NM_001112,NM_001160230,NM_001346687,NM_001346688,NM_015833,NM_015834,NR_027672,NR_027673,NR_027674,NR_073200,NR_144483,XM_006723954,XM_011529425,XM_011529432,XM_017028242,XM_017028243,XM_017028244,XM_017028245,XM_017028246,XM_017028247,XM_017028248,XM_017028249,XM_017028250,XM_017028251,XM_017028253,XM_017028254,XM_017028255,XM_024452043,XR_001754786,XR_001754787,XR_001754791,XR_001754792,XR_0017…	protein_coding	NP_001103.1;NP_001153702.1;NP_001333616.1;NP_001333617.1;NP_056648.1;NP_056649.1;XP_006724017.1;XP_011527727.1;XP_011527734.1;XP_016883731.1;XP_016883732.1;XP_016883733.1;XP_016883734.1;XP_016883735.1;XP_016883736.1;XP_016883737.1;XP_016883738.1;XP_016883739.1;XP_016883740.1;XP_016883742.1;XP_016883743.1;XP_016883744.1;XP_024307811.1	-1.12907	0.0121918	0.0293614	-1.37359	3.68612e-11	5.14095e-10	1.19954	7.08194e-05	0.000177775	10.7246	10.5495	10.3652	10.6922	10.6594	10.7031	10.5809	10.5435	10.5991	10.3847	10.4465	10.4289	1621	1738	1930	1526	1388	1443	1299	1383	1418	3.88895	3.17111	3.49854	3.11711	2.88732	3.15655	2.3988	2.66425	2.2908	9.38992	7.40255	8.38243	7.21971	6.68524
107	ADCY1	adenylate cyclase 1	NM_001281768,NM_021116,XM_005249584,XM_005249585	protein_coding	NP_001268697.1;NP_066939.1;XP_005249641.1;XP_005249642.1	-1.23511	1.44941e-06	8.16752e-06	-1.32342	6.44148e-12	9.8758e-11	1.05645	0.147153	0.217793	11.9142	11.61	11.6088	11.8268	11.8954	11.8774	11.6388	11.6717	11.7181	11.6035	11.6317	11.651	3506	4214	4364	3024	2985	3069	3117	3184	3410	5.42782	5.60842	5.68297	4.35786	4.34446	4.52028	3.91209	4.1116	4.15078	13.1056	13.0921	13.6163	10.0935	10.0591
109	ADCY3	adenylate cyclase 3	NM_001320613,NM_001377128,NM_001377129,NM_001377130,NM_001377131,NM_001377132,NM_004036,XM_006711925,XM_011532489,XM_011532490,XM_011532491,XM_011532492,XM_011532493,XM_011532494,XM_011532496,XM_017003187,XM_017003188,XM_017003189,XM_017003191,XM_017003192	protein_coding	NP_001307542.1;NP_001364057.1;NP_001364058.1;NP_001364059.1;NP_001364060.1;NP_001364061.1;NP_004027.2;XP_006711988.1;XP_011530791.1;XP_011530792.1;XP_011530793.1;XP_011530794.1;XP_011530795.1;XP_011530796.1;XP_011530798.1;XP_016858676.1;XP_016858677.1;XP_016858678.1;XP_016858680.1;XP_016858681.1	-1.23974	7.46568e-07	4.41407e-06	-1.02052	0.642833	0.75942	-1.23229	2.08008e-09	7.89873e-09	12.3	11.9901	12.3696	12.2741	12.3622	12.2611	12.085	12.1184	12.121	12.3336	12.2583	12.2751	4653	5719	5393	4002	3954	3865	5718	5191	5540	17.614	19.2456	17.5021	13.7457	14.2163	14.5546	18.212	16.9305	17.0607	42.5293	44.9263	41.9346	31.8372	32.9162
112	ADCY6	adenylate cyclase 6	NM_015270,XM_006719210,XM_017018743,XR_001748565	protein_coding	NP_056085.1;XP_006719273.1;XP_016874232.1	-1.02785	0.561517	0.678513	-1.01254	0.770447	0.854055	-1.02967	0.467841	0.578188	11.3745	11.335	11.4552	11.4054	11.4494	11.3755	11.3385	11.3671	11.4381	11.4147	11.3868	11.4189	2508	2936	2850	2483	2439	2579	2913	2788	3029	7.52547	7.7352	7.1612	6.70838	6.87486	7.3731	7.27123	7.12179	7.38319	18.1704	18.0568	17.1581	15.5377	15.9179
113	ADCY7	adenylate cyclase 7	NM_001114,NM_001286057,XM_011522835,XM_011522836,XM_011522837,XM_011522838,XM_011522839,XM_011522840,XM_011522842,XM_017022896,XM_017022897,XM_017022898,XM_017022899,XR_001751822	protein_coding	NP_001105.1;NP_001272986.1;XP_011521137.1;XP_011521138.1;XP_011521139.1;XP_011521140.1;XP_011521141.1;XP_011521142.1;XP_011521144.1;XP_016878385.1;XP_016878386.1;XP_016878387.1;XP_016878388.1	1.15212	0.0134847	0.0321573	-1.78002	2.24373e-29	1.08086e-27	2.02229	1.57517e-35	2.3229e-34	10.4352	10.6401	9.70215	10.3889	10.4133	10.3958	10.4083	10.5576	10.5853	9.91479	9.9442	9.92499	1300	1488	1541	1422	1599	1607	842	864	883	3.81298	3.84446	3.88791	3.81519	4.41736	4.49396	2.05268	2.23045	2.11557	9.20651	8.97439	9.31536	8.83658	10.2279
115	ADCY9	adenylate cyclase 9	NM_001116,XM_005255079,XM_011522353	protein_coding	NP_001107.2;XP_005255136.1;XP_011520655.1	-1.13516	0.023052	0.0511759	1.11555	0.0305107	0.0726193	-1.28451	9.12893e-08	3.01995e-07	10.4836	10.3004	10.7395	10.5561	10.5551	10.4582	10.378	10.3845	10.4709	10.6031	10.6385	10.6352	1412	1570	1481	1224	1172	1266	1713	1763	1839	3.32901	3.27156	2.93118	2.59077	2.5619	2.82167	3.34882	3.57165	3.54495	8.03794	7.63702	7.02304	6.00064	5.93178
118	ADD1	adducin 1	NM_001119,NM_001286645,NM_001354754,NM_001354755,NM_001354756,NM_001354757,NM_001354758,NM_001354759,NM_001354761,NM_001354762,NM_014189,NM_014190,NM_176801,XM_005247934,XM_017007703,XM_017007704,XM_017007705,XM_017007706,XM_017007709,XM_024453887,XR_002959706,XR_002959707	protein_coding	NP_001110.2;NP_001273574.1;NP_001341683.1;NP_001341684.1;NP_001341685.1;NP_001341686.1;NP_001341687.1;NP_001341688.1;NP_001341690.1;NP_001341691.1;NP_054908.2;NP_054909.2;NP_789771.1;XP_005247991.1;XP_016863192.1;XP_016863193.1;XP_016863194.1;XP_016863195.1;XP_016863198.1;XP_024309655.1	-1.12821	0.00534873	0.0142947	1.10346	0.0207695	0.0524823	-1.26291	1.31055e-11	5.84874e-11	12.2134	12.0395	12.4543	12.236	12.3094	12.2121	12.1135	12.1613	12.1573	12.3447	12.3141	12.3825	4424	5354	5063	4105	4125	4001	5752	5492	6211	20.359	21.5445	19.6086	16.9012	17.6156	17.2539	21.8277	21.4859	22.9844	49.1571	50.2928	46.9818	39.1458	40.7868
119	ADD2	adducin 2	NM_001185054,NM_001185055,NM_001617,NM_017482,NM_017488,XM_011532502	protein_coding	NP_001171983.1;NP_001171984.1;NP_001608.1;NP_059516.2;NP_059522.1;XP_011530804.1	-1.03319	0.555456	0.672976	2.01797	2.57062e-47	2.02074e-45	-2.1149	1.01621e-65	3.46152e-64	10.0852	10.0391	11.1975	10.218	10.2885	10.3019	10.2142	10.244	10.2603	10.8873	10.863	10.9221	968	1175	1262	1031	1016	1010	2405	2315	2584	1.99947	2.26061	2.28793	1.95861	2.01478	2.02098	4.18248	4.12446	4.32264	4.82775	5.27711	5.48184	4.53645	4.66499
120	ADD3	adducin 3	NM_001121,NM_001320591,NM_001320592,NM_001320593,NM_001320594,NM_016824,NM_019903,XM_024447794,XM_024447795,XM_024447796,XM_024447797,XM_024447798,XM_024447799,XM_024447800,XM_024447801,XM_024447802,XM_024447803,XM_024447804,XM_024447805,XM_024447806,XM_024447807,XM_024447808,XM_024447809,XM_024447810,XM_024447811,XM_024447812,XM_024447813,XM_024447814	protein_coding	NP_001112.2;NP_001307520.1;NP_001307521.1;NP_001307522.1;NP_001307523.1;NP_058432.1;NP_063968.1;XP_024303562.1;XP_024303563.1;XP_024303564.1;XP_024303565.1;XP_024303566.1;XP_024303567.1;XP_024303568.1;XP_024303569.1;XP_024303570.1;XP_024303571.1;XP_024303572.1;XP_024303573.1;XP_024303574.1;XP_024303575.1;XP_024303576.1;XP_024303577.1;XP_024303578.1;XP_024303579.1;XP_024303580.1;XP_024303581.1;XP_…	1.2112	0.000620363	0.00208686	-3.31128	6.70491e-94	1.36417e-91	3.95378	2.0528e-145	2.1913e-143	10.8763	11.1521	9.24682	10.806	10.6696	10.7686	10.9882	10.9242	10.8397	9.79942	9.74081	9.81808	1901	1818	2145	2478	2198	1954	636	578	676	8.03324	6.69765	7.61997	9.37402	8.67578	7.82271	2.20994	2.06337	2.31738	19.3964	15.6348	18.2573	21.7117	20.0877
123	PLIN2	perilipin 2	NM_001122,NR_038064,XM_017014259	protein_coding	NP_001113.2;XP_016869748.1	1.94008	5.84003e-59	7.01372e-57	1.01807	0.668626	0.779981	1.87878	1.50196e-77	6.62884e-76	11.3498	12.3061	11.4745	11.5111	11.5632	11.5184	12.0969	12.1025	12.1378	11.5729	11.5333	11.5529	2421	2868	2873	5034	4812	4871	2995	2824	3027	23.849	24.853	23.7983	44.1868	44.1784	45.2138	24.3286	23.4963	24.0598	57.5839	58.016	57.0202	102.344	102.29
128	ADH5	alcohol dehydrogenase 5 (class III), chi polypeptide	NM_000671	protein_coding	NP_000662.3	1.0836	0.0701989	0.131701	1.15249	0.000676628	0.00272067	-1.07883	0.0361002	0.0613589	12.2756	12.3916	12.5792	12.3107	12.4008	12.3719	12.4401	12.463	12.376	12.4621	12.4799	12.5367	4439	5486	5607	5514	5377	4744	6073	6125	6837	30.7725	33.4923	33.0514	34.5356	35.055	31.3179	35.0371	36.3213	38.6009	74.3007	78.1835	79.1906	79.99	81.1656
132	ADK	adenosine kinase	NM_001123,NM_001202449,NM_001202450,NM_001369123,NM_001369124,NM_006721,XM_017015698,XM_017015699,XM_017015702,XM_017015703,XM_017015704,XM_017015705,XM_017015706	protein_coding	NP_001114.2;NP_001189378.1;NP_001189379.1;NP_001356052.1;NP_001356053.1;NP_006712.2;XP_016871187.1;XP_016871188.1;XP_016871191.1;XP_016871192.1;XP_016871193.1;XP_016871194.1;XP_016871195.1	1.14526	0.00154727	0.00474105	1.044	0.216491	0.347665	1.08149	0.0290518	0.0503484	12.942	13.1376	13.1027	13.0056	13.0166	13.0361	13.1553	13.1802	13.0626	13.0564	13.0465	13.0897	7358	8295	8964	9333	9118	7780	8963	8759	9634	68.4167	68.1207	70.9618	78.4802	80.1019	69.1131	69.4699	70.2025	72.9713	165.193	159.019	170.023	181.772	185.466
133	ADM	adrenomedullin	NM_001124	protein_coding	NP_001115.1	8.924	0	0	1.63388	8.61362e-18	2.22667e-16	5.38312	0	0	9.80597	12.9628	10.6125	10.4855	10.5311	10.3973	12.3848	12.4146	12.3779	10.8305	10.862	10.8571	865	1027	899	8009	7837	7366	1571	1615	1681	10.6554	11.1374	9.41565	89.1682	90.8222	86.4326	16.1067	17.0199	16.8643	25.7277	25.9989	22.5597	206.528	210.288
136	ADORA2B	adenosine A2b receptor	NM_000676,XM_011523659,XM_011523661,XM_017024197,XR_001752428	protein_coding	NP_000667.1;XP_011521961.1;XP_011521963.1;XP_016879686.1	1.04663	0.304995	0.431847	-1.18575	0.000130093	0.000633221	1.22361	2.91225e-08	1.00733e-07	11.5481	11.6142	11.4013	11.5163	11.615	11.572	11.589	11.6236	11.599	11.3983	11.4562	11.4303	2680	3339	3360	3116	3079	2918	2684	2839	2884	25.4059	28.5995	27.5879	26.3011	26.4419	27.6212	20.1639	22.7119	21.4106	61.3429	66.7619	66.1001	60.9174	61.2231
141	ADPRH	ADP-ribosylarginine hydrolase	NM_001125,NM_001291949,NM_001291950,NM_001371092	protein_coding	NP_001116.1;NP_001278878.1;NP_001278879.1;NP_001358021.1	-1.0361	0.714718	0.801994	-1.05033	0.601364	0.7271	-1.00048	0.995806	0.997762	8.01868	7.96565	8.04446	8.12494	7.96352	8.02884	8.03682	7.94896	8.04116	7.96635	8.02279	8.03883	275	247	285	262	221	244	256	273	292	1.38754	1.10062	1.25257	1.21227	1.05975	1.17499	1.08572	1.20873	1.21562	3.35023	2.56926	3.00114	2.80782	2.45373
142	PARP1	poly(ADP-ribose) polymerase 1	NM_001618	protein_coding	NP_001609.2	-1.1364	0.000384291	0.00135217	1.11835	0.00117601	0.00444643	-1.28906	4.78465e-21	3.74451e-20	15.1984	15.0139	15.4585	15.2136	15.2765	15.228	15.1026	15.1208	15.1463	15.3284	15.3431	15.3678	34682	41456	41469	32649	31687	31805	45367	45581	49061	160.285	168.727	162.967	136.34	137.737	139.986	174.504	180.212	184.676	387.012	393.871	390.466	315.784	318.914
143	PARP4	poly(ADP-ribose) polymerase family member 4	NM_006437,XM_011534931,XM_011534932,XR_941496	protein_coding	NP_006428.2;XP_011533233.1;XP_011533234.1	-1.11897	0.00334713	0.0094368	-1.16856	4.31231e-05	0.000233199	1.02974	0.334388	0.440067	12.9847	12.8225	12.8585	12.9831	12.94	13.0112	12.8769	12.8684	12.8787	12.883	12.8313	12.831	7741	8208	9397	7342	6908	6812	7942	7397	7743	26.0978	24.3934	26.8862	22.3342	21.9532	21.8882	22.2865	21.372	21.2234	63.0135	56.9433	64.4187	51.7296	50.8301
144	PARP1P1	poly(ADP-ribose) polymerase 1 pseudogene 1	gene-PARP1P1	pseudogene	.	1.34748	0.785862	NA	1.17074	0.885972	NA	1.13415	0.905587	0.937871	0.354693	0.7875	0.680595	0.616785	0.632352	0.613413	0.615351	0.654138	0.616992	0.631292	0.614117	0.630169	1	2	1	1	3	1	2	1	2	0.005044	0.008839	0.001844	0.000912	0.009867	0.004804	0.007787	0.003107	0.005423	0.012178	0.020634	0.004419	0.002111	0.022846
146	ADRA1D	adrenoceptor alpha 1D	NM_000678	protein_coding	NP_000669.1	1.29659	0.310938	0.43861	1.72665	0.0195234	0.0498653	-1.35062	0.202731	0.287846	4.78691	5.15985	5.67353	5.14036	5.16049	5.08552	5.27133	5.08465	5.29289	5.35411	5.46053	5.21861	27	32	27	41	23	40	53	65	40	0.167858	0.175673	0.142895	0.228323	0.134718	0.233814	0.273549	0.345425	0.200722	0.405297	0.410086	0.342373	0.528831	0.311923
147	ADRA1B	adrenoceptor alpha 1B	NM_000679,XM_005265818,XM_005265819,XM_006714821,XM_011534435,XM_011534437,XM_011534438	protein_coding	NP_000670.1;XP_005265875.1;XP_005265876.1;XP_006714884.1;XP_011532737.1;XP_011532739.1;XP_011532740.1	1.86618	4.90542e-05	0.000208182	-1.15956	0.413626	0.561479	2.13209	2.17265e-06	6.33575e-06	5.95437	6.8518	5.83662	6.20447	6.14857	6.12814	6.50533	6.6001	6.44975	6.10875	6.01405	6.14506	64	64	65	114	125	97	61	49	68	0.387215	0.361003	0.327621	0.656267	0.768062	0.48306	0.354026	0.28291	0.311272	0.934938	0.842714	0.784974	1.52002	1.77835
154	ADRB2	adrenoceptor beta 2	NM_000024	protein_coding	NP_000015.2	2.37324	1.9265e-74	3.17303e-72	-1.41949	1.45379e-10	1.88611e-09	3.32158	3.5079e-152	4.1286e-150	10.1565	11.4034	9.74998	10.3064	10.3212	10.3199	11.087	11.1153	11.0369	9.99824	10.0844	10.0418	1072	1215	1282	2758	2700	2422	836	924	916	9.78515	9.76595	9.95016	22.7582	23.1888	21.0633	6.35282	7.21287	6.80984	23.6264	22.7973	23.8404	52.7115	53.6909
156	GRK2	G protein-coupled receptor kinase 2	NM_001619,XM_011544773,XM_024448376,XR_001747779	protein_coding	NP_001610.2;XP_011543075.1;XP_024304144.1	-1.07674	0.0595341	0.114462	-1.16942	5.59021e-05	0.000295558	1.07069	0.0209566	0.0373684	12.6173	12.5105	12.4902	12.6209	12.6562	12.5757	12.5449	12.5472	12.5521	12.4996	12.4916	12.4732	5989	6937	6693	5878	5599	5487	5994	5870	6017	32.3493	33.0094	30.7422	28.7101	28.4749	28.2275	26.9534	27.1415	26.4745	78.108	77.0563	73.6577	66.4972	65.9303
158	ADSL	adenylosuccinate lyase	NM_000026,NM_001123378,NM_001317923,NM_001363840,NR_134256,XM_011529977,XM_011529980,XM_017028636,XM_017028637,XM_017028638,XM_017028639,XM_017028640,XM_024452166,XR_001755176,XR_002958670,XR_002958671,XR_937825	protein_coding	NP_000017.1;NP_001116850.1;NP_001304852.1;NP_001350769.1;XP_011528279.1;XP_011528282.1;XP_016884125.1;XP_016884126.1;XP_016884127.1;XP_016884128.1;XP_016884129.1;XP_024307934.1	-1.38242	4.09002e-13	5.96398e-12	1.05882	0.18488	0.307968	-1.48488	8.07002e-34	1.11319e-32	12.1958	11.7286	12.3771	12.1708	12.257	12.1415	11.8974	11.8991	11.9229	12.2258	12.2564	12.2652	4358	5344	4958	3394	3231	3239	5328	5449	5762	43.6225	33.2755	34.2237	29.3072	18.5404	27.8368	27.9012	34.0501	30.1874	105.327	77.6772	81.9993	67.8801	42.928
159	ADSS2	adenylosuccinate synthase 2	NM_001126,NM_001365073,XM_011544108	protein_coding	NP_001117.2;NP_001352002.1;XP_011542410.1	-1.05622	0.21524	0.329063	-1.21444	3.06939e-05	0.000171399	1.13373	0.00277641	0.00572108	11.9298	11.8507	11.7482	11.9392	11.8838	11.9554	11.9154	11.8662	11.8374	11.7932	11.8078	11.6883	3760	3931	4504	3916	3518	3317	3657	3676	3347	26.857	24.6374	27.4495	25.3221	23.6297	22.4626	21.0956	22.2742	19.5119	64.8468	57.5128	65.7686	58.65	54.7118
160	AP2A1	adaptor related protein complex 2 subunit alpha 1	NM_014203,NM_130787,XM_011526556,XM_011526557	protein_coding	NP_055018.2;NP_570603.2;XP_011524858.1;XP_011524859.1	1.10653	0.0296413	0.0636238	-1.05509	0.221315	0.353937	1.15084	8.23153e-06	2.27813e-05	13.1522	13.2982	13.1738	13.2143	13.27	13.1253	13.2545	13.2765	13.3355	13.1682	13.1629	13.1648	8744	10368	9286	9791	9536	9930	9533	9365	9827	47.7815	49.9181	43.1208	48.3945	49.0354	51.699	43.348	43.773	43.7436	115.369	116.527	103.317	112.089	113.536
161	AP2A2	adaptor related protein complex 2 subunit alpha 2	NM_001242837,NM_012305,NR_144509,NR_144510,XM_011519929,XM_011519930	protein_coding	NP_001229766.1;NP_036437.1;XP_011518231.1;XP_011518232.1	-1.30826	2.69701e-08	2.00267e-07	1.20121	2.61394e-05	0.000149027	-1.59409	1.53719e-41	2.83078e-40	12.3949	12.0075	12.7584	12.368	12.5009	12.3987	12.1354	12.2176	12.2098	12.5886	12.5907	12.6063	4800	6213	5848	3908	4095	3954	7072	7006	7463	19.3957	22.0584	20.011	14.2573	15.6349	15.2658	23.7743	24.2134	24.6015	46.8313	51.4925	47.946	33.0221	36.2007
162	AP1B1	adaptor related protein complex 1 subunit beta 1	NM_001127,NM_001166019,NM_001378562,NM_001378563,NM_001378564,NM_001378565,NM_001378566,NM_145730	protein_coding	NP_001118.3;NP_001159491.1;NP_001365491.1;NP_001365492.1;NP_001365493.1;NP_001365494.1;NP_001365495.1;NP_663782.2	-1.07668	0.0973744	0.173161	-1.01829	0.686539	0.793667	-1.07264	0.0382723	0.0647595	12.8677	12.7612	12.9405	12.8721	12.9668	12.8391	12.7954	12.8258	12.8517	12.9094	12.8379	12.9075	6927	8582	7847	6787	6678	6704	8305	7567	8576	31.0047	33.845	29.8704	27.2969	27.8986	28.5102	30.8692	28.9707	31.1005	74.8612	79.0068	71.5688	63.2239	64.5959
163	AP2B1	adaptor related protein complex 2 subunit beta 1	NM_001030006,NM_001282,XM_005257937,XM_005257938,XM_005257941,XM_011524448,XM_011524449,XM_011524450,XM_011524451,XM_011524452,XM_011524453,XM_011524454,XM_011524455,XM_017024284,XM_017024285,XM_017024286,XM_017024287	protein_coding	NP_001025177.1;NP_001273.1;XP_005257994.1;XP_005257995.1;XP_005257998.1;XP_011522750.1;XP_011522751.1;XP_011522752.1;XP_011522753.1;XP_011522754.1;XP_011522755.1;XP_011522756.1;XP_011522757.1;XP_016879773.1;XP_016879774.1;XP_016879775.1;XP_016879776.1	-1.02053	0.57772	0.691952	-1.0059	0.869258	0.918939	-1.02892	0.363182	0.471005	14.7524	14.7232	14.8426	14.7632	14.7977	14.8122	14.7333	14.7749	14.7965	14.769	14.7725	14.837	25405	29407	31587	26268	26168	26133	29387	29162	32842	83.6938	84.8543	87.5828	78.103	80.7883	81.5887	80.0336	81.6765	87.3966	202.08	198.081	209.847	180.899	187.056
164	AP1G1	adaptor related protein complex 1 subunit gamma 1	NM_001030007,NM_001128	protein_coding	NP_001025178.1;NP_001119.3	-1.14308	0.0019886	0.00592844	1.13133	0.00398354	0.0127671	-1.31132	7.65289e-16	4.47617e-15	12.4391	12.2463	12.7157	12.4807	12.4255	12.5345	12.3414	12.3715	12.3698	12.6163	12.625	12.5496	5273	5510	6593	4800	4725	4595	7063	7050	6781	14.6726	13.5026	15.5992	12.0702	12.3643	12.1806	16.3584	16.7831	15.3692	35.4273	31.52	37.3753	27.9566	28.628
166	TLE5	TLE family member 5, transcriptional modulator	NM_001130,NM_198969,NM_198970,XM_006722664	protein_coding	NP_001121.2;NP_945320.1;NP_945321.1;XP_006722727.1	1.14573	0.00112958	0.00358155	1.02996	0.464685	0.61103	1.09658	0.000916572	0.00201247	13.1654	13.3616	13.3069	13.2238	13.3031	13.1918	13.3588	13.3331	13.3742	13.2739	13.2699	13.2772	8563	10436	9706	10681	9858	10062	10422	10254	10826	87.588	94.0199	84.4575	98.9818	95.0005	98.2022	88.861	89.7521	90.2544	211.483	219.477	202.358	229.257	219.962
172	AFG3L1P	AFG3 like matrix AAA peptidase subunit 1, pseudogene	NR_003226,NR_003227,NR_003228	transcribed_pseudogene	.	-1.67919	1.36724e-15	2.55898e-14	1.09626	0.0975137	0.187232	-1.86735	7.95469e-26	7.89449e-25	10.0932	9.34495	10.3247	10.0427	10.1115	10.0145	9.68815	9.54052	9.64274	10.1983	10.1363	10.0968	1021	1230	1162	712	559	622	1401	1291	1292	6.20568	6.66538	6.05795	3.988	3.22679	3.58433	7.10795	6.74362	6.41362	14.9837	15.5595	14.5147	9.23684	7.47124
175	AGA	aspartylglucosaminidase	NM_000027,NM_001171988,NR_033655,XR_001741155	protein_coding	NP_000018.2;NP_001165459.1	1.1112	0.116201	0.200538	1.07581	0.262028	0.402301	1.01858	0.739774	0.818133	9.4236	9.57661	9.62803	9.48931	9.42336	9.59161	9.56988	9.58797	9.60391	9.5902	9.54926	9.57447	641	658	853	756	734	729	832	783	845	5.75834	5.20422	6.5072	6.13066	6.21434	6.24618	6.21983	6.00736	6.19592	13.9036	12.1486	15.5911	14.1996	14.3886
177	AGER	advanced glycosylation end-product specific receptor	NM_001136,NM_001206929,NM_001206932,NM_001206934,NM_001206936,NM_001206940,NM_001206954,NM_001206966,NM_172197,NR_038190,XM_017010328,XR_001743189,XR_001743190	protein_coding	NP_001127.1;NP_001193858.1;NP_001193861.1;NP_001193863.1;NP_001193865.1;NP_001193869.1;NP_001193883.1;NP_001193895.1;NP_751947.1;XP_016865817.1	-2.34963	1.81636e-11	2.12387e-10	-1.71622	2.03408e-06	1.44052e-05	-1.38899	0.0186322	0.0335347	7.66413	6.42895	6.98201	7.43548	7.41216	7.29364	6.87462	6.75406	6.81057	6.99957	7.01208	7.01632	207	223	201	97	74	80	128	129	136	2.48617	2.28024	2.00669	1.04753	0.783138	0.867803	1.23314	1.31937	1.28001	6.0029	5.32292	4.80799	2.42624	1.81326
178	AGL	amylo-alpha-1, 6-glucosidase, 4-alpha-glucanotransferase	NM_000028,NM_000642,NM_000643,NM_000644,NM_000646,XM_005270557,XM_017000501	protein_coding	NP_000019.2;NP_000633.2;NP_000634.2;NP_000635.2;NP_000637.2;XP_005270614.1;XP_016855990.1	1.05268	0.462651	0.58953	-1.39883	3.54575e-07	2.90893e-06	1.45209	3.52043e-11	1.52729e-10	10.2998	10.373	9.91354	10.3824	10.1527	10.3147	10.3749	10.3753	10.2236	10.045	10.0206	9.97005	1335	1138	1453	1416	1346	1101	1032	990	974	3.47505	2.58891	3.20251	3.31704	3.29575	2.71579	2.22717	2.19056	2.05931	8.39058	6.04348	7.67315	7.68278	7.6309
182	JAG1	jagged canonical Notch ligand 1	NM_000214	protein_coding	NP_000205.1	-1.02222	0.545175	0.664563	-1.13834	0.000226711	0.00103015	1.09798	0.000655162	0.00146728	13.4953	13.4637	13.407	13.4773	13.5163	13.5385	13.4801	13.4916	13.4887	13.3961	13.3916	13.4253	10562	12287	13311	11335	10911	10598	11062	10876	11839	32.689	33.49	35.0327	31.6981	31.7598	31.2389	28.4943	28.797	29.8435	78.9281	78.178	83.9376	73.4178	73.5359
183	AGT	angiotensinogen	NM_000029,NM_001382817	protein_coding	NP_000020.1;NP_001369746.1	1.72984	0.0562942	0.109045	-2.32809	0.0357664	0.0828593	3.97689	5.58157e-05	0.000141995	4.33503	5.1339	3.21836	4.25599	4.49854	4.37286	4.58067	4.46748	4.63279	4.28596	4.12015	4.20711	11	31	22	37	26	39	15	4	10	0.084413	0.227648	0.151326	0.28081	0.202324	0.320334	0.101847	0.028333	0.065917	0.203817	0.531415	0.362575	0.650401	0.468457
185	AGTR1	angiotensin II receptor type 1	NM_000685,NM_001382736,NM_001382737,NM_004835,NM_009585,NM_031850,NM_032049	protein_coding	NP_000676.1;NP_001369665.1;NP_001369666.1;NP_004826.5;NP_033611.1;NP_114038.4;NP_114438.2	-1.09307	0.751305	0.830706	2.20465	0.000170649	0.000803798	-2.44489	5.58573e-05	0.000142081	4.881	4.75315	6.12526	5.18717	5.13913	5.3335	5.3123	5.10323	5.15149	5.59733	5.56525	5.57938	25	24	44	38	19	22	74	69	74	0.182781	0.170016	0.279562	0.260956	0.140039	0.154542	0.485973	0.446136	0.452688	0.441328	0.39688	0.669826	0.604415	0.324245
191	AHCY	adenosylhomocysteinase	NM_000687,NM_001161766,NM_001322084,NM_001322085,NM_001322086,NM_001362750,XM_005260317,XM_011528656,XM_011528657,XM_011528658,XM_011528659,XM_017027709,XM_017027710	protein_coding	NP_000678.1;NP_001155238.1;NP_001309013.1;NP_001309014.1;NP_001309015.1;NP_001349679.1;XP_005260374.1;XP_011526958.2;XP_011526959.2;XP_011526960.2;XP_011526961.1;XP_016883198.1;XP_016883199.1	-1.01151	0.775888	0.849179	1.08281	0.0360833	0.083504	-1.11096	0.000164687	0.00039644	14.4041	14.3876	14.6177	14.423	14.519	14.4375	14.4135	14.4533	14.47	14.5362	14.5265	14.5524	19734	24497	23599	20883	20765	20622	25784	25207	27175	172.917	187.115	172.67	162.474	170.083	170.948	183.873	187.667	192.132	417.512	436.795	413.715	376.315	393.808
196	AHR	aryl hydrocarbon receptor	NM_001621	protein_coding	NP_001612.1	1.27578	3.0791e-06	1.62794e-05	-1.64646	7.04179e-21	2.21419e-19	2.07161	8.63759e-68	3.09738e-66	11.6684	12.0198	11.0476	11.6781	11.5761	11.7416	11.9173	11.8982	11.8263	11.2596	11.2993	11.1952	3130	3101	3954	4366	4063	3659	2196	2279	2098	9.21495	8.04129	9.89949	11.615	11.2534	10.2618	5.38001	5.74043	5.03199	22.2496	18.7714	23.719	26.9021	26.0559
202	CRYBG1	crystallin beta-gamma domain containing 1	NM_001371242,NM_001624,XM_017010333	protein_coding	NP_001358171.1;NP_001615.2;XP_016865822.1	-1.24447	1.28292e-06	7.30309e-06	-1.31227	2.40503e-10	3.04485e-09	1.03977	0.295621	0.396784	11.5504	11.2349	11.2568	11.525	11.4511	11.5301	11.2924	11.2956	11.331	11.2807	11.2772	11.2598	2922	2993	3456	2397	2286	2321	2540	2500	2565	5.43473	4.85636	5.56432	4.0593	3.96769	4.08976	4.15356	4.30828	4.21282	13.1223	11.3365	13.332	9.40199	9.18672
203	AK1	adenylate kinase 1	NM_000476,NM_001318121,NM_001318122,XM_017014428,XM_024447439,XM_024447440	protein_coding	NP_000467.1;NP_001305050.1;NP_001305051.1;XP_016869917.1;XP_024303207.1;XP_024303208.1	1.09834	0.065974	0.124817	1.11821	0.0219248	0.0549439	-1.03276	0.411256	0.521563	10.9968	11.1325	11.2571	11.0406	11.1562	11.0403	11.1163	11.1718	11.1811	11.2045	11.1755	11.1729	1853	2360	2179	2166	2194	2161	2575	2462	2570	15.9826	17.8881	16.8062	16.5171	17.372	17.4173	18.034	17.9135	17.655	38.5903	41.7574	40.2673	38.2562	40.2227
204	AK2	adenylate kinase 2	NM_001199199,NM_001319139,NM_001319140,NM_001319141,NM_001319142,NM_001319143,NM_001625,NM_013411,NR_134976,XR_001737036,XR_246248	protein_coding	NP_001186128.1;NP_001306068.1;NP_001306069.1;NP_001306070.1;NP_001306071.1;NP_001306072.1;NP_001616.1;NP_037543.1	1.06655	0.0722383	0.134883	1.29234	1.19499e-11	1.76919e-10	-1.22896	1.92807e-11	8.51559e-11	14.032	14.125	14.5006	14.1015	14.1512	14.1574	14.1798	14.2023	14.1831	14.3442	14.3445	14.4231	15275	18010	19167	17886	17436	16622	23129	22867	26117	63.1571	68.7119	66.6885	76.3388	67.4513	62.2401	78.7926	89.2617	91.2844	152.494	160.399	159.784	176.813	156.175
205	AK4	adenylate kinase 4	NM_001005353,NM_001330616,NM_013410,NM_203464,XM_017000613	protein_coding	NP_001005353.1;NP_001317545.1;NP_037542.1;NP_982289.1;XP_016856102.1	1.31827	3.51151e-11	3.95365e-10	1.37247	4.98329e-16	1.13247e-14	-1.0558	0.0435884	0.0730252	12.8534	13.2522	13.4088	12.9689	12.9928	13.0715	13.2587	13.2527	13.2323	13.29	13.3026	13.2955	6682	7652	8866	9984	9422	8973	11107	11133	11565	17.8688	18.0352	20.218	24.2435	23.8693	23.0143	24.7577	25.5139	25.2556	43.1446	42.1008	48.4419	56.1517	55.2665
206	AK4P1	adenylate kinase 4 pseudogene 1	gene-AK4P1	pseudogene	.	1.47457	3.35577e-06	1.76442e-05	1.47569	1.6484e-06	1.1888e-05	-1.01495	0.839679	0.894073	8.02437	8.58615	8.68559	8.21376	8.24622	8.28889	8.52613	8.55851	8.5465	8.56813	8.54113	8.55726	235	274	307	380	376	361	430	411	439	1.80664	1.85668	2.00903	2.64511	2.71908	2.64799	2.75482	2.70429	2.75039	4.36217	4.33418	4.81359	6.12649	6.29571
207	AKT1	AKT serine/threonine kinase 1	NM_001014431,NM_001014432,NM_001382430,NM_001382431,NM_001382432,NM_001382433,NM_005163,XR_002957536	protein_coding	NP_001014431.1;NP_001014432.1;NP_001369359.1;NP_001369360.1;NP_001369361.1;NP_001369362.1;NP_005154.2	-1.07022	0.119395	0.205005	-1.11925	0.00467023	0.0146476	1.03103	0.352221	0.459479	13.8279	13.73	13.7642	13.8179	13.8995	13.7935	13.7267	13.7681	13.8226	13.7648	13.7249	13.7479	13508	16480	15457	13027	12976	13452	14617	13801	14838	82.8536	89.3695	80.5831	72.3878	75.9445	77.7133	74.9151	73.4465	72.8052	200.052	208.621	193.075	167.662	175.84
208	AKT2	AKT serine/threonine kinase 2	NM_001243027,NM_001243028,NM_001330511,NM_001626,XM_011526614,XM_011526615,XM_011526616,XM_011526618,XM_011526619,XM_011526620,XM_011526622,XM_017026470,XM_024451416,XM_024451417	protein_coding	NP_001229956.1;NP_001229957.1;NP_001317440.1;NP_001617.1;XP_011524916.1;XP_011524917.1;XP_011524918.1;XP_011524920.1;XP_011524921.1;XP_011524922.1;XP_011524924.1;XP_016881959.1;XP_024307184.1;XP_024307185.1	-1.17013	0.000182511	0.000690365	1.08647	0.0317882	0.0750225	-1.28959	1.36132e-15	7.84492e-15	12.7579	12.5312	12.9763	12.7837	12.8342	12.7448	12.607	12.6547	12.6773	12.8783	12.8598	12.8693	6548	7717	7368	5713	5739	5741	8371	8104	8576	23.5463	25.0833	22.5379	18.607	21.347	20.0597	25.792	26.907	26.066	56.8529	58.5536	54.0003	43.0967	49.4265
210	ALAD	aminolevulinate dehydratase	NM_000031,NM_001003945,NM_001317745,XM_011518364,XM_024447449,XR_002956764	protein_coding	NP_000022.3;NP_001003945.1;NP_001304674.1;XP_011516666.1;XP_024303217.1	-1.13494	0.0353547	0.0738524	1.30986	7.1293e-08	6.48575e-07	-1.50802	3.48732e-16	2.07813e-15	10.2663	10.0842	10.7549	10.2955	10.3967	10.3247	10.2316	10.1559	10.2997	10.5943	10.574	10.5716	1110	1393	1352	1099	950	1105	1806	1744	1821	6.45152	7.12026	6.72148	5.79722	5.20747	6.17185	8.67156	8.75272	8.63934	15.5773	16.6213	16.1045	13.4273	12.0573
211	ALAS1	5'-aminolevulinate synthase 1	NM_000688,NM_001304443,NM_001304444,NM_199166,XM_011533477,XM_011533478,XM_017005873,XM_024453393	protein_coding	NP_000679.1;NP_001291372.1;NP_001291373.1;NP_954635.1;XP_011531779.1;XP_011531780.1;XP_016861362.1;XP_024309161.1	1.22919	3.87484e-06	2.00693e-05	-1.30087	1.4703e-09	1.67105e-08	1.57648	4.22567e-42	7.96544e-41	12.4642	12.7622	12.1836	12.4329	12.5583	12.5011	12.6403	12.685	12.7081	12.2784	12.2551	12.3039	4980	6394	6333	6735	6724	6721	4778	4593	5096	39.9286	45.0124	42.961	48.5059	50.2897	49.9207	31.8956	31.4275	33.1262	96.4084	105.076	102.934	112.347	116.44
213	ALB	albumin	NM_000477	protein_coding	NP_000468.1	-1.37155	0.451813	0.579776	-2.28374	0.0622914	0.130388	1.63994	0.283991	0.383359	4.03464	3.58204	2.94787	3.50141	3.81475	3.58361	3.58735	3.64296	3.4851	3.5294	3.46829	3.4939	7	31	14	13	16	6	10	6	8	0.051302	0.219516	0.095784	0.09138	0.113962	0.040819	0.064877	0.040208	0.050934	0.12387	0.512432	0.229496	0.211651	0.263865
214	ALCAM	activated leukocyte cell adhesion molecule	NM_001243280,NM_001243281,NM_001243283,NM_001627	protein_coding	NP_001230209.1;NP_001230210.1;NP_001230212.1;NP_001618.2	1.78891	9.05595e-30	4.70311e-28	-1.20578	0.000211682	0.00096745	2.12688	1.40309e-92	7.78271e-91	13.5373	14.3763	13.3658	13.7296	13.5563	13.6852	14.2156	14.2023	14.1137	13.5244	13.5481	13.4478	12244	11140	13685	22376	20960	18575	11073	11257	10451	48.24	38.6501	45.7345	79.4745	77.6689	69.8229	36.3003	37.8887	33.5233	116.476	90.2238	109.579	184.075	179.833
215	ABCD1	ATP binding cassette subfamily D member 1	NM_000033,XR_938507	protein_coding	NP_000024.2	-1.16537	0.00423562	0.0116234	1.22682	8.62025e-05	0.000436413	-1.45053	6.64122e-27	6.92014e-26	11.5527	11.3318	11.9465	11.5952	11.7034	11.5138	11.4683	11.4651	11.482	11.8186	11.7803	11.7829	2816	3548	3012	2595	2456	2442	4172	3949	4147	14.0688	15.5943	12.7629	11.7128	11.5598	11.6275	17.3822	16.8963	16.9087	33.9694	36.4028	30.5796	27.1286	26.7654
218	ALDH3A1	aldehyde dehydrogenase 3 family member A1	NM_000691,NM_001135167,NM_001135168,NM_001330150,XM_005256522,XM_005256523,XM_005256524,XM_011523731	protein_coding	NP_000682.3;NP_001128639.1;NP_001128640.1;NP_001317079.1;XP_005256579.1;XP_005256580.1;XP_005256581.1;XP_011522033.1	-1.46134	1.40723e-06	7.95313e-06	1.57586	3.02584e-14	5.9062e-13	-2.33568	3.35193e-37	5.23756e-36	9.23783	8.69112	9.99199	9.32299	9.34489	9.24168	8.88911	9.03977	9.07047	9.70563	9.70495	9.69116	587	671	625	358	417	423	1053	1040	1072	6.39289	6.50051	5.70199	3.67984	4.46789	4.54337	9.58473	9.80354	9.84964	15.4357	15.1746	13.6619	8.52308	10.3449
219	ALDH1B1	aldehyde dehydrogenase 1 family member B1	NM_000692,XM_011517802	protein_coding	NP_000683.3;XP_011516104.1	-1.21652	7.21562e-06	3.57453e-05	1.06748	0.147304	0.258811	-1.3172	1.49397e-11	6.64468e-11	11.334	11.0516	11.527	11.3232	11.3793	11.3574	11.1743	11.1757	11.1917	11.4312	11.3588	11.4621	2369	2812	2898	2130	2027	2013	3079	2803	3299	14.3781	15.0347	14.9617	11.6784	11.5698	11.6393	15.5651	14.555	16.3128	34.7162	35.0967	35.8479	27.0491	26.7885
220	ALDH1A3	aldehyde dehydrogenase 1 family member A3	NM_000693,NM_001293815	protein_coding	NP_000684.2;NP_001280744.1	-1.20727	9.71602e-09	7.65507e-08	-1.75605	4.30008e-68	5.3888e-66	1.43413	4.57161e-46	1.00041e-44	16.8907	16.619	16.177	16.7837	16.7976	16.8203	16.6342	16.6238	16.619	16.2884	16.3164	16.3338	113336	128087	138749	102729	96471	93509	73971	75594	80806	602.619	600.178	627.119	494.073	483.442	474.293	327.654	343.876	349.952	1455.03	1401.04	1502.56	1144.35	1119.35
221	ALDH3B1	aldehyde dehydrogenase 3 family member B1	NM_000694,NM_001030010,NM_001161473,NM_001290058,NM_001290059	protein_coding	NP_000685.1;NP_001025181.1;NP_001154945.1;NP_001276987.1;NP_001276988.1	-1.10247	0.0869496	0.157737	-1.55953	6.66903e-15	1.38623e-13	1.39456	6.13139e-10	2.42299e-09	10.113	9.97263	9.57091	10.0042	10.1096	10.0417	9.98506	9.9215	9.98425	9.68915	9.66945	9.70542	995	1250	1222	1041	918	963	783	755	827	6.61439	7.1997	6.85262	6.26168	5.66419	6.00512	4.29623	4.24464	4.43222	15.9706	16.8068	16.4187	14.503	13.1148
223	ALDH9A1	aldehyde dehydrogenase 9 family member A1	NM_000696,NM_001365774	protein_coding	NP_000687.3;NP_001352703.1	-1.09348	0.0167747	0.0388511	1.02727	0.463938	0.610372	-1.13934	1.92087e-05	5.1201e-05	12.8089	12.6801	12.9464	12.8112	12.8634	12.8481	12.7442	12.7604	12.7704	12.8629	12.8505	12.9025	6590	7784	8083	6527	6319	6229	8031	7827	8691	48.387	50.3563	50.4496	43.2676	43.6056	43.514	49.0666	49.1105	51.9412	116.831	117.55	120.876	100.215	100.963
224	ALDH3A2	aldehyde dehydrogenase 3 family member A2	NM_000382,NM_001031806,NM_001369136,NM_001369137,NM_001369138,NM_001369139,NM_001369146,NM_001369148,XM_024450651	protein_coding	NP_000373.1;NP_001026976.1;NP_001356065.1;NP_001356066.1;NP_001356067.1;NP_001356068.1;NP_001356075.1;NP_001356077.1;XP_024306419.1	-1.11732	0.00821926	0.020754	1.07179	0.0953913	0.183728	-1.21461	1.05428e-07	3.46335e-07	11.8443	11.6845	12.043	11.85	11.8775	11.9128	11.7897	11.7948	11.7546	11.9446	11.9076	11.9921	3374	3876	4264	3366	3217	2991	4319	4093	4716	16.7124	16.8817	17.9414	15.0255	14.9992	14.0842	17.7754	17.3095	19.0107	40.3524	39.4081	42.9871	34.8013	34.7289
226	ALDOA	aldolase, fructose-bisphosphate A	NM_001127617,NM_001243177,NM_184041,NM_184043	protein_coding	NP_001121089.1;NP_001230106.1;NP_908930.1;NP_908932.1	1.60139	4.8503e-27	2.17873e-25	1.17797	3.26169e-05	0.000180968	1.34023	2.36642e-20	1.78502e-19	15.5399	16.2192	15.8751	15.6897	15.7691	15.6574	16.0667	16.1139	16.1724	15.8529	15.8411	15.8723	44387	54206	50257	72871	72912	75724	61612	60081	65186	548.3	589.809	527.862	812.706	846.619	890.558	633.527	634.963	655.554	1323.88	1376.83	1264.75	1882.35	1960.24
230	ALDOC	aldolase, fructose-bisphosphate C	NM_005165,XM_005257949,XM_011524556	protein_coding	NP_005156.1;XP_005258006.1;XP_011522858.1	2.45811	4.41253e-75	7.33753e-73	1.05204	0.287729	0.431382	2.30344	5.0582e-101	3.1804e-99	10.9763	12.2739	11.1482	11.1987	11.2781	11.1694	11.9522	12.0006	12.0675	11.266	11.2501	11.2791	1873	2296	2126	4719	4721	4938	2336	2265	2456	21.2075	23.0015	20.5775	48.5951	50.5717	53.3077	22.0567	22.0326	22.7103	51.2058	53.6941	49.3032	112.554	117.093
231	AKR1B1	aldo-keto reductase family 1 member B	NM_001346142,NM_001628,NR_144376,XM_005250234,XM_024446695	protein_coding	NP_001333071.1;NP_001619.1;XP_005250291.1;XP_024302463.1	1.25802	0.144692	0.239983	1.62904	0.00024248	0.00109376	-1.31365	0.0538389	0.088534	6.47977	6.81034	7.28284	6.70162	6.79439	6.67955	6.96857	6.66455	6.92397	6.95995	7.10423	7.05574	81	106	92	134	77	116	142	173	169	0.729293	0.873512	0.759993	1.35259	0.803671	1.11577	1.29989	1.61338	1.50761	1.76089	2.0391	1.82093	3.13281	1.8608
238	ALK	ALK receptor tyrosine kinase	NM_001353765,NM_004304,XM_024452778,XM_024452779,XR_001738688	protein_coding	NP_001340694.1;NP_004295.2;XP_024308546.1;XP_024308547.1	3.83679	1.09694e-07	7.36716e-07	1.1521	0.683597	0.791201	3.29997	1.05841e-06	3.17834e-06	3.91629	5.86932	4.22866	4.60872	4.65991	4.75106	5.18382	5.12556	5.18558	4.70648	4.78671	4.62976	10	15	23	61	52	57	19	25	14	0.026808	0.036634	0.057524	0.162319	0.151337	0.163308	0.04436	0.065743	0.032788	0.064729	0.085517	0.137825	0.375958	0.350403
242	ALOX12B	arachidonate 12-lipoxygenase, 12R type	NM_001139	protein_coding	NP_001130.1	1.03056	0.912613	0.944038	-3.97318	0.000124152	0.000608068	4.03297	0.000197674	0.000471092	4.71789	4.75766	2.82737	4.42176	4.37534	4.39372	4.43651	4.47805	4.28722	4.12022	4.12212	4.08394	27	26	29	30	32	17	8	8	6	0.195249	0.16422	0.176503	0.197338	0.215447	0.115958	0.045564	0.048177	0.031038	0.471432	0.383351	0.422898	0.457065	0.498842
245	ALOX12P2	arachidonate 12-lipoxygenase pseudogene 2	NR_002710,NR_120453	transcribed_pseudogene	.	-1.82458	1.96217e-08	1.47859e-07	-1.49808	6.88209e-05	0.000356771	-1.23561	0.0734259	0.117155	7.93802	7.06867	7.45355	7.78723	7.72729	7.74153	7.36897	7.3126	7.2831	7.48802	7.51114	7.38307	244	251	270	146	127	118	187	191	166	1.76354	1.59554	1.69608	0.925389	0.857422	0.822419	1.1142	1.15672	0.952035	4.2581	3.72458	4.06378	2.14335	1.98526
249	ALPL	alkaline phosphatase, biomineralization associated	NM_000478,NM_001127501,NM_001177520,NM_001369803,NM_001369804,NM_001369805,XM_017000903	protein_coding	NP_000469.3;NP_001120973.2;NP_001170991.1;NP_001356732.1;NP_001356733.1;NP_001356734.1;XP_016856392.1	-1.01571	0.938001	0.959351	-1.04251	0.833689	0.897941	1.01183	0.952648	0.96644	5.75807	5.73133	5.79204	5.89428	5.73948	5.6793	5.72193	5.71684	5.84836	5.84632	5.73014	5.69186	65	53	49	49	46	59	68	53	51	0.469638	0.328626	0.298481	0.321246	0.303955	0.393254	0.4088	0.319649	0.299562	1.13395	0.767134	0.715155	0.744056	0.703771
250	ALPP	alkaline phosphatase, placental	NM_001632	protein_coding	NP_001623.3	1.45731	0.00826332	0.0208409	1.52343	0.00132738	0.00493566	-1.06048	0.651274	0.746847	6.49768	7.03848	7.2029	6.7752	6.79244	6.7306	7.12618	6.9451	6.89902	7.09394	6.98529	7.02325	87	100	95	161	117	106	165	139	154	0.580164	0.586515	0.536342	0.966486	0.733123	0.671566	0.914216	0.789316	0.834527	1.40081	1.36914	1.28507	2.23853	1.69746
251	ALPG	alkaline phosphatase, germ cell	NM_031313	protein_coding	NP_112603.2	1.0709	0.869755	0.915381	1.0234	0.955051	0.973687	1.03092	0.940862	0.95787	3.40121	3.49744	3.5338	3.46451	3.53675	3.44048	3.53031	3.47821	3.46598	3.50239	3.47546	3.48219	9	15	9	14	10	9	13	11	12	0.065204	0.091807	0.056202	0.088399	0.065816	0.060684	0.075011	0.064457	0.069767	0.157437	0.214311	0.134658	0.204746	0.15239
262	AMD1	adenosylmethionine decarboxylase 1	NM_001287214,NM_001287215,NM_001287216,NM_001634,NR_109768	protein_coding	NP_001274143.1;NP_001274144.1;NP_001274145.1;NP_001625.2	1.37739	1.02482e-10	1.08659e-09	1.16353	0.000690277	0.00277169	1.16734	3.47772e-06	9.95648e-06	12.3484	12.8103	12.6653	12.5103	12.3968	12.5365	12.7856	12.7887	12.7005	12.6239	12.6248	12.615	5115	4982	6202	7478	7130	6297	6699	6628	6863	27.6353	23.5963	28.4583	36.4052	36.1925	32.2993	30.0567	30.5598	30.1769	66.726	55.0824	68.1856	84.3202	83.7995
267	AMFR	autocrine motility factor receptor	NM_001144,NM_001323511,NM_001323512,XM_005255890	protein_coding	NP_001135.3;NP_001310440.1;NP_001310441.1;XP_005255947.1	1.08991	0.0368582	0.0763294	1.19471	9.45865e-06	5.8947e-05	-1.11179	0.00352135	0.00716287	11.7546	11.879	12.1099	11.8364	11.8703	11.8409	11.887	11.9181	11.9517	11.9699	12.0242	12.0401	3234	3745	3824	3669	3613	3659	4334	4555	4856	16.4791	16.8047	16.5705	16.8923	17.32	17.7595	18.3796	19.8569	20.2549	39.789	39.2285	39.7026	39.1253	40.1024
268	AMH	anti-Mullerian hormone	NM_000479	protein_coding	NP_000470.3	-1.5636	0.00608495	0.0159638	1.16491	0.295933	0.440701	-1.84777	6.80438e-05	0.000171271	6.78891	6.14399	7.10721	6.76947	6.88121	6.60537	6.44859	6.45189	6.58669	6.74932	6.9937	6.8327	107	141	96	65	62	78	119	169	140	1.08472	1.25922	0.821565	0.589962	0.591856	0.752764	1.00253	1.46551	1.1564	2.61906	2.93948	1.96845	1.36644	1.37037
269	AMHR2	anti-Mullerian hormone receptor type 2	NM_001164690,NM_001164691,NM_020547,XM_011538173,XM_011538174,XM_011538176,XM_011538178,XM_011538179,XM_011538180,XM_011538181,XM_011538183,XM_011538184,XM_011538185,XM_011538186,XM_017019179,XM_024448938,XR_002957309,XR_002957310,XR_002957311,XR_002957312	protein_coding	NP_001158162.1;NP_001158163.1;NP_065434.1;XP_011536475.1;XP_011536476.1;XP_011536478.1;XP_011536480.1;XP_011536481.1;XP_011536482.1;XP_011536483.1;XP_011536485.1;XP_011536486.1;XP_011536487.1;XP_011536488.1;XP_016874668.1;XP_024304706.1	1.14102	0.6724	0.770522	-1.66171	0.156854	0.271566	1.87187	0.0775117	0.123047	4.19953	4.3971	3.56681	4.07096	4.13008	4.16565	4.09928	4.18101	4.18829	3.96888	4.00067	4.07468	14	20	24	17	22	22	9	11	17	0.126477	0.15934	0.181393	0.144832	0.194282	0.177569	0.064053	0.086998	0.109777	0.30538	0.371957	0.434615	0.335454	0.449836
271	AMPD2	adenosine monophosphate deaminase 2	NM_001257361,NM_001308170,NM_001368809,NM_004037,NM_139156,XM_024446431,XM_024446432,XR_002956282	protein_coding	NP_001244290.1;NP_001295099.1;NP_001355738.1;NP_004028.4;NP_631895.1;XP_024302199.1;XP_024302200.1	1.0123	0.784808	0.85575	1.08142	0.0615761	0.129144	-1.08367	0.0254152	0.0445946	11.7433	11.761	11.9549	11.7978	11.8504	11.763	11.791	11.785	11.8533	11.88	11.8603	11.8993	3233	3823	3653	3432	3238	3413	4082	3945	4318	15.7223	16.2813	14.8821	14.7258	14.4509	15.7877	16.2821	16.489	16.5671	37.9618	38.0066	35.6573	34.1073	33.4594
272	AMPD3	adenosine monophosphate deaminase 3	NM_000480,NM_001025389,NM_001025390,NM_001172430,NM_001172431	protein_coding	NP_000471.1;NP_001020560.1;NP_001020561.1;NP_001165901.1;NP_001165902.1	1.75607	2.56412e-35	1.63029e-33	1.00591	0.902747	0.940828	1.7212	7.94403e-41	1.42295e-39	10.4546	11.267	10.5617	10.6084	10.6004	10.6349	11.114	11.1005	11.0895	10.6036	10.6106	10.6639	1323	1459	1607	2526	2365	2277	1512	1507	1682	5.66539	5.53108	5.92009	9.9416	9.70181	9.4633	5.37492	5.61038	5.94363	13.6792	12.9116	14.1844	23.0263	22.4634
274	BIN1	bridging integrator 1	NM_001320632,NM_001320633,NM_001320634,NM_001320640,NM_001320641,NM_001320642,NM_004305,NM_139343,NM_139344,NM_139345,NM_139346,NM_139347,NM_139348,NM_139349,NM_139350,NM_139351	protein_coding	NP_001307561.1;NP_001307562.1;NP_001307563.1;NP_001307569.1;NP_001307570.1;NP_001307571.1;NP_004296.1;NP_647593.1;NP_647594.1;NP_647595.1;NP_647596.1;NP_647597.1;NP_647598.1;NP_647599.1;NP_647600.1;NP_647601.1	-1.02769	0.596484	0.708976	1.20744	0.000165939	0.000784084	-1.25882	9.98052e-08	3.28804e-07	10.7808	10.7416	11.1514	10.8389	10.92	10.8066	10.7914	10.8322	10.8605	10.999	11.0066	11.0746	1638	2004	1855	1657	1652	1664	2265	2258	2553	14.3776	15.7567	14.0006	13.221	13.8927	14.0077	16.6123	17.0042	18.3402	34.7149	36.7819	33.5451	30.622	32.1668
275	AMT	aminomethyltransferase	NM_000481,NM_001164710,NM_001164711,NM_001164712,NR_028435	protein_coding	NP_000472.2;NP_001158182.1;NP_001158183.1;NP_001158184.1	-2.16358	2.86456e-06	1.52853e-05	-2.12597	2.13241e-06	1.50584e-05	-1.0315	0.876798	0.919924	6.73582	5.62396	5.74496	6.38552	6.33133	6.39291	5.90726	5.90152	6.01761	5.902	5.94243	6.01739	104	106	123	46	43	54	49	53	65	1.01498	0.924663	1.02118	0.382359	0.37	0.470914	0.386391	0.411822	0.53983	2.45069	2.1585	2.44672	0.885603	0.856691
280	AMY2B	amylase alpha 2B	NM_020978	protein_coding	NP_066188.1	-1.26807	0.227995	0.344773	-1.37889	0.0707566	0.144556	1.07166	0.748597	0.824935	6.17424	5.82851	5.80869	6.08355	6.0105	6.03139	6.0615	5.70261	5.94935	5.79907	5.9774	5.8602	74	72	79	76	33	57	48	69	57	0.606466	0.519366	0.546206	0.56256	0.250744	0.441837	0.32489	0.482086	0.374541	1.46432	1.21239	1.3087	1.30298	0.580567
283	ANG	angiogenin	NM_001097577,NM_001145	protein_coding	NP_001091046.1;NP_001136.1	2.52807	2.39401e-10	2.41975e-09	1.15939	0.388208	0.536431	2.15019	4.4758e-08	1.52093e-07	5.92064	7.25995	6.23481	6.25909	6.38087	6.30012	6.96546	6.85956	6.7946	6.33455	6.45285	6.3936	51	73	66	175	144	128	69	85	80	0.753841	0.957699	0.837856	2.39555	2.02606	1.82997	0.858942	1.08333	0.975986	1.82016	2.23562	2.00749	5.54848	4.69109
284	ANGPT1	angiopoietin 1	NM_001146,NM_001199859,NM_001314051,XR_928319	protein_coding	NP_001137.2;NP_001186788.1;NP_001300980.1	2.00251	0.021339	0.0477965	1.42561	0.299079	0.443933	1.38416	0.281471	0.380545	3.89043	4.88795	4.49856	4.39906	4.3731	4.33304	4.57473	4.47872	4.62541	4.60511	4.40848	4.34423	16	16	14	31	22	33	36	19	15	0.070414	0.064152	0.048887	0.119878	0.090574	0.138843	0.148176	0.070645	0.051769	0.170014	0.149755	0.117133	0.277656	0.209713
286	ANK1	ankyrin 1	NM_000037,NM_001142445,NM_001142446,NM_020475,NM_020476,NM_020477,NM_020478,NM_020480,XM_005273476,XM_011544490,XM_011544491,XM_011544494,XM_011544495,XM_011544496,XM_011544500,XM_011544501,XM_011544502,XM_011544503,XM_011544504,XM_011544505,XM_017013319,XM_017013320,XM_017013321,XM_017013322,XM_017013323,XM_017013324,XM_017013325,XM_017013326,XM_017013327,XM_017013328,XM_017013329,XM_024447128	protein_coding	NP_000028.3;NP_001135917.1;NP_001135918.1;NP_065208.2;NP_065209.2;NP_065210.2;NP_065211.2;NP_065213.2;XP_005273533.1;XP_011542792.1;XP_011542793.1;XP_011542796.1;XP_011542797.1;XP_011542798.1;XP_011542802.1;XP_011542803.1;XP_011542804.1;XP_011542805.1;XP_011542806.1;XP_011542807.1;XP_016868808.1;XP_016868809.1;XP_016868810.1;XP_016868811.1;XP_016868812.1;XP_016868813.1;XP_016868814.1;XP_016868815…	1.55033	0.127705	0.216565	1.55086	0.113692	0.211441	-1.01484	0.954704	0.96799	4.21829	4.84776	4.94845	4.61996	4.64336	4.57772	4.80919	4.66982	4.74226	4.7172	4.76572	4.76032	18	22	18	35	22	27	29	33	34	0.037083	0.039934	0.032118	0.066557	0.043875	0.055468	0.05016	0.065748	0.059184	0.089539	0.093221	0.076955	0.154156	0.101587
287	ANK2	ankyrin 2	NM_001127493,NM_001148,NM_001354225,NM_001354228,NM_001354230,NM_001354231,NM_001354232,NM_001354235,NM_001354236,NM_001354237,NM_001354239,NM_001354240,NM_001354241,NM_001354242,NM_001354243,NM_001354244,NM_001354245,NM_001354246,NM_001354249,NM_001354252,NM_001354253,NM_001354254,NM_001354255,NM_001354256,NM_001354257,NM_001354258,NM_001354260,NM_001354261,NM_001354262,NM_001354264,NM_001354265…	protein_coding	NP_001120965.1;NP_001139.3;NP_001341154.1;NP_001341157.1;NP_001341159.1;NP_001341160.1;NP_001341161.1;NP_001341164.1;NP_001341165.1;NP_001341166.1;NP_001341168.1;NP_001341169.1;NP_001341170.1;NP_001341171.1;NP_001341172.1;NP_001341173.1;NP_001341174.1;NP_001341175.1;NP_001341178.1;NP_001341181.1;NP_001341182.1;NP_001341183.1;NP_001341184.1;NP_001341185.1;NP_001341186.1;NP_001341187.1;NP_001341189…	-1.34026	0.000709695	0.00235801	1.47516	2.98605e-07	2.47915e-06	-2.00473	5.11734e-21	3.99636e-20	8.5802	8.15647	9.2387	8.71774	8.55675	8.66874	8.43964	8.41556	8.41558	8.98435	9.02406	8.91783	396	359	438	295	271	264	627	649	600	0.819613	0.451619	0.626523	0.461167	0.354287	0.478268	1.08893	1.15793	1.05493	1.97897	1.05425	1.50114	1.06814	0.82031
288	ANK3	ankyrin 3	NM_001149,NM_001204403,NM_001204404,NM_001320874,NM_020987,XM_005269715,XM_006717796,XM_006717802,XM_011539708,XM_011539709,XM_017016110,XM_017016111,XM_017016112,XM_017016113,XM_017016114,XM_017016115,XM_017016116,XM_017016117,XM_017016118,XM_017016119,XM_017016120,XM_017016121,XM_017016122,XM_017016123,XM_017016124,XM_017016125,XM_017016126,XM_017016127,XM_017016128,XM_017016129,XM_017016130,XM…	protein_coding	NP_001140.2;NP_001191332.1;NP_001191333.1;NP_001307803.1;NP_066267.2;XP_005269772.1;XP_006717859.1;XP_006717865.1;XP_011538010.1;XP_011538011.1;XP_016871599.1;XP_016871600.1;XP_016871601.1;XP_016871602.1;XP_016871603.1;XP_016871604.1;XP_016871605.1;XP_016871606.1;XP_016871607.1;XP_016871608.1;XP_016871609.1;XP_016871610.1;XP_016871611.1;XP_016871612.1;XP_016871613.1;XP_016871614.1;XP_016871615.1;…	-1.0127	0.799564	0.86671	-1.60182	1.03044e-17	2.64791e-16	1.55947	2.46245e-21	1.95463e-20	11.1825	11.1637	10.6012	11.2026	11.0738	11.1283	11.1271	11.1439	11.088	10.8094	10.7372	10.672	2379	2290	2574	2338	2264	2071	1735	1571	1518	4.9845	4.28118	4.71231	4.58945	4.6805	4.18167	3.10589	2.83112	2.63434	12.0352	9.99387	11.2906	10.6299	10.8371
290	ANPEP	alanyl aminopeptidase, membrane	NM_001150,NM_001381923,NM_001381924	protein_coding	NP_001141.2;NP_001368852.1;NP_001368853.1	-1.16889	0.00116012	0.00366652	1.08682	0.0599998	0.126495	-1.2886	2.61277e-10	1.06223e-09	12.9237	12.6987	13.1427	12.9245	13.0218	12.9119	12.7454	12.8186	12.8722	13.0323	12.9882	13.0832	7141	8873	8279	6207	6425	6662	9268	8717	10151	35.9522	39.2756	35.3326	28.1512	30.492	31.8387	38.8477	37.4356	41.5006	86.8072	91.6837	84.6562	65.2027	70.6005
291	SLC25A4	solute carrier family 25 member 4	NM_001151	protein_coding	NP_001142.2	1.11163	0.0843181	0.153608	1.03007	0.580684	0.711169	1.0639	0.231322	0.322403	10.3584	10.5109	10.4997	10.4341	10.4907	10.3555	10.4487	10.6085	10.4781	10.4513	10.4757	10.4539	1256	1494	1346	1367	1562	1310	1473	1498	1529	5.22923	5.47735	4.765	5.14089	6.11594	5.19334	5.1051	5.33591	5.18356	12.6261	12.7862	11.4168	11.9071	14.1607
292	SLC25A5	solute carrier family 25 member 5	NM_001152	protein_coding	NP_001143.2	-1.07266	0.0741739	0.138021	1.07553	0.0593273	0.125306	-1.1702	8.6423e-08	2.86464e-07	15.0165	14.9153	15.2203	15.0235	15.1162	15.0405	14.9662	14.9968	15.02	15.1123	15.1166	15.1686	30184	37318	36198	30235	29757	29781	38357	38093	42279	424.577	462.277	432.964	384.292	393.681	398.947	449.061	458.385	484.384	1025.15	1079.13	1037.37	890.081	911.521
293	SLC25A6	solute carrier family 25 member 6	NM_001636,NM_001636_dup1	protein_coding	NP_001627.2	-1.04467	0.343149	0.473281	-1.07512	0.102781	0.195029	1.01452	0.629629	0.728189	14.6441	14.581	14.6386	14.6419	14.7517	14.5981	14.5898	14.6148	14.6616	14.634	14.6009	14.593	23677	29818	26499	23874	23338	23981	26966	25670	26636	299.975	332.703	285.497	273.313	278.11	289.364	284.362	278.236	274.868	724.294	776.651	684.044	633.035	643.93
301	ANXA1	annexin A1	NM_000700,XM_011518609,XM_017014657	protein_coding	NP_000691.1;XP_011516911.1;XP_016870146.1	2.08969	7.99477e-52	8.37949e-50	-1.01147	0.772838	0.855937	2.08378	7.23049e-77	3.11624e-75	12.1829	13.2459	12.2649	12.4115	12.3349	12.3691	13.0874	13.0516	12.929	12.3532	12.3819	12.3732	4627	4703	5177	10495	9601	8205	4963	5075	5260	60.6375	54.2466	57.6331	124.293	118.281	102.391	54.0964	56.9181	56.1264	146.41	126.632	138.088	287.881	273.866
302	ANXA2	annexin A2	NM_001002857,NM_001002858,NM_001136015,NM_004039,XM_017022090,XM_017022091,XM_017022092,XM_017022093,XM_024449908	protein_coding	NP_001002857.1;NP_001002858.1;NP_001129487.1;NP_004030.1;XP_016877579.1;XP_016877580.1;XP_016877581.1;XP_016877582.1;XP_024305676.1	1.26713	3.49069e-11	3.93276e-10	1.13961	0.000292402	0.0012933	1.09618	0.000764372	0.0016961	15.7192	16.0608	16.0066	15.8062	15.8739	15.8175	16.0189	16.0487	16.0432	15.9486	15.9279	15.9868	49700	59811	59225	67727	66524	64428	67223	64903	72632	455.896	616.719	442.68	557.943	541.041	561.337	493.846	492.676	528.707	1100.77	1439.65	1060.65	1292.28	1252.72
304	ANXA2P2	annexin A2 pseudogene 2	NR_003573	transcribed_pseudogene	.	1.69361	0.000433654	0.00150716	1.41049	0.0267058	0.0649155	1.18368	0.224685	0.314422	6.04811	6.80873	6.64318	6.33762	6.40231	6.33749	6.65271	6.69077	6.63531	6.59702	6.4845	6.58163	60	76	71	112	113	101	110	90	111	0.836746	0.928852	0.845234	1.41281	1.48223	1.34597	1.27527	1.08037	1.25773	2.02034	2.16828	2.02516	3.27229	3.43193
306	ANXA3	annexin A3	NM_005139,XR_001741215	protein_coding	NP_005130.1	1.59837	1.51296e-22	4.92751e-21	-1.99071	3.91496e-60	4.12837e-58	3.13688	8.5599e-156	1.0548e-153	11.8123	12.4887	10.9174	11.8495	11.7984	11.8245	12.2848	12.2966	12.1517	11.2749	11.2315	11.2708	3516	3693	4020	6052	5823	4861	2029	1896	2089	45.4815	42.2221	44.3757	70.7884	71.0404	60.1477	21.9563	21.0741	22.1015	109.816	98.5619	106.323	163.957	164.485
307	ANXA4	annexin A4	NM_001153,NM_001320698,NM_001320700,NM_001320702,NM_001365496,XM_017003943,XM_017003944,XM_024452834,XM_024452835,XR_001738734	protein_coding	NP_001144.1;NP_001307627.1;NP_001307629.1;NP_001307631.1;NP_001352425.1;XP_016859432.1;XP_016859433.1;XP_024308602.1;XP_024308603.1	-1.09192	0.0432742	0.0876225	-1.18748	4.5587e-05	0.000245449	1.07223	0.0687329	0.11029	11.1838	11.0572	11.0347	11.157	11.1913	11.1865	11.0843	11.1104	11.0971	11.0234	11.0398	11.0475	2157	2497	2624	2122	2078	1994	2123	2139	2260	14.3221	14.8305	15.0767	13.0542	13.0765	12.8991	11.9589	12.2894	12.482	34.5809	34.6198	36.1236	30.2356	30.277
308	ANXA5	annexin A5	NM_001154,XM_017008141	protein_coding	NP_001145.1;XP_016863630.1	1.30296	4.35691e-13	6.33712e-12	1.2203	2.7705e-07	2.31129e-06	1.0528	0.108971	0.166892	14.0746	14.4565	14.4604	14.1737	14.2093	14.2373	14.4157	14.4568	14.4316	14.3495	14.3698	14.4437	15768	18295	19969	22248	22130	20969	22183	22433	25518	177.1	180.953	190.712	225.835	233.823	224.338	207.32	215.501	233.369	427.612	422.411	456.942	523.069	541.389
309	ANXA6	annexin A6	NM_001155,NM_001193544,NM_001363114	protein_coding	NP_001146.2;NP_001180473.1;NP_001350043.1	1.118	0.00689857	0.0178172	1.43397	2.92693e-19	8.42236e-18	-1.30109	3.35022e-19	2.3685e-18	13.3065	13.4674	13.9253	13.4136	13.5023	13.4055	13.5101	13.5308	13.5584	13.7591	13.7469	13.7953	9319	11499	10858	11151	10849	10911	15853	15458	17072	59.4824	64.6994	58.8942	64.2771	65.086	66.2901	84.1883	84.3733	88.7168	143.621	151.032	141.109	148.876	150.699
310	ANXA7	annexin A7	NM_001156,NM_001320879,NM_001320880,NM_004034,XM_017016162,XM_017016163	protein_coding	NP_001147.1;NP_001307808.1;NP_001307809.1;NP_004025.1;XP_016871651.1;XP_016871652.1	1.02097	0.552507	0.670577	-1.52343	1.91812e-31	9.8726e-30	1.53351	1.71355e-49	4.11791e-48	14.5715	14.6015	14.0628	14.51	14.558	14.5611	14.553	14.57	14.5482	14.1556	14.1719	14.2221	22291	26178	27755	25017	24223	23041	17019	17151	19058	164.559	171.681	172.934	168.453	166.668	163.938	105.644	109.071	115.367	397.33	400.768	414.346	390.163	385.899
311	ANXA11	annexin A11	NM_001157,NM_001278407,NM_001278408,NM_001278409,NM_145868,NM_145869,XM_005269741,XM_005269742,XM_006717813,XM_011539736	protein_coding	NP_001148.1;NP_001265336.1;NP_001265337.1;NP_001265338.1;NP_665875.1;NP_665876.1;XP_005269798.1;XP_005269799.1;XP_006717876.1;XP_011538038.1	1.061	0.107727	0.1883	1.10739	0.00602995	0.0182758	-1.05872	0.0421819	0.0708953	14.1493	14.2347	14.3952	14.1986	14.2675	14.2031	14.2632	14.2633	14.2854	14.3042	14.3024	14.3548	16778	20207	19838	19326	18364	18349	21746	21449	23821	50.2006	52.5098	49.8834	52.0673	51.7982	53.743	55.3078	56.8803	57.4382	121.21	122.577	119.52	120.596	119.932
313	AOAH	acyloxyacyl hydrolase	NM_001177506,NM_001177507,NM_001637,XM_011515333,XM_011515334,XM_011515335,XM_011515336,XM_011515338,XM_011515339,XM_011515340,XM_011515341,XM_011515342,XM_017012102,XM_017012104,XM_017012105,XM_017012106	protein_coding	NP_001170977.1;NP_001170978.1;NP_001628.1;XP_011513635.1;XP_011513636.1;XP_011513637.1;XP_011513638.1;XP_011513640.1;XP_011513641.1;XP_011513642.1;XP_011513643.1;XP_011513644.1;XP_016867591.1;XP_016867593.1;XP_016867594.1;XP_016867595.1	1.58837	0.214102	0.327758	-1.25107	0.598025	0.724534	1.96179	0.0848385	0.133405	3.71035	4.38249	3.48165	3.8947	3.76791	3.94073	3.83595	4.01763	4.06367	3.82338	3.74963	3.91251	14	7	20	11	23	26	11	6	18	0.037441	0.016249	0.04889	0.026718	0.077791	0.089938	0.023714	0.013824	0.041643	0.090402	0.037932	0.117138	0.061884	0.180114
314	AOC2	amine oxidase copper containing 2	NM_001158,NM_009590	protein_coding	NP_001149.2;NP_033720.2	-1.27772	0.118492	0.203755	-1.40078	0.0338675	0.0792243	1.08083	0.652293	0.747618	6.51627	6.16118	6.12797	6.44497	6.35659	6.37409	6.26263	6.18914	6.29729	6.28624	6.20887	6.12643	95	91	99	74	61	73	83	71	63	0.646478	0.549403	0.569092	0.463792	0.387641	0.475454	0.475791	0.418281	0.348143	1.56093	1.28251	1.36353	1.07422	0.897536
316	AOX1	aldehyde oxidase 1	NM_001159,XM_011511062,XM_017003946,XM_017003947	protein_coding	NP_001150.3;XP_011509364.1;XP_016859435.1;XP_016859436.1	1.369	2.37036e-10	2.39725e-09	-1.08242	0.120289	0.221341	1.46097	4.68761e-16	2.77359e-15	10.7073	11.1606	10.6917	10.776	10.7778	10.8387	11.1038	11.086	11.01	10.7615	10.6693	10.7796	1548	1727	1960	2410	2245	2009	1749	1548	1849	5.77407	5.67015	6.22006	8.11849	7.88453	7.13957	5.42798	4.93924	5.62288	13.9416	13.2362	14.9031	18.8037	18.2557
317	APAF1	apoptotic peptidase activating factor 1	NM_001160,NM_013229,NM_181861,NM_181868,NM_181869,XM_017019250,XR_429095	protein_coding	NP_001151.1;NP_037361.1;NP_863651.1;NP_863658.1;NP_863659.1;XP_016874739.1	1.44723	4.22083e-10	4.11239e-09	1.12874	0.0345294	0.0805329	1.26446	3.96809e-07	1.23649e-06	10.0234	10.5565	10.2966	10.1895	10.0793	10.2272	10.5239	10.4588	10.4455	10.2824	10.2897	10.2515	1016	987	1251	1607	1417	1360	1305	1301	1302	2.79421	2.40419	2.74338	3.8584	3.50999	3.48447	2.90572	3.10266	2.91493	6.74666	5.61226	6.57308	8.93666	8.12695
318	NUDT2	nudix hydrolase 2	NM_001161,NM_001244390,NM_147172,NM_147173,XM_024447528	protein_coding	NP_001152.1;NP_001231319.1;NP_671701.1;NP_671702.1;XP_024303296.1	-1.00995	0.860674	0.909466	-1.14416	0.0156135	0.0411803	1.11701	0.0366257	0.0622175	9.84161	9.828	9.74629	9.82844	9.85294	9.88824	9.84064	9.82662	9.86505	9.736	9.73802	9.77891	843	966	1064	915	855	872	867	859	945	17.3474	17.622	18.7901	17.1934	16.6202	17.2742	14.9572	15.1971	15.9495	41.8856	41.1362	45.0207	39.8226	38.482
321	APBA2	amyloid beta precursor protein binding family A member 2	NM_001130414,NM_001353788,NM_001353789,NM_001353790,NM_001353791,NM_001353792,NM_001353793,NM_001353794,NM_001353795,NM_001353796,NM_001353797,NM_001379685,NM_005503,XM_011521488,XM_011521489,XM_011521490,XM_011521491,XM_011521492,XM_017022110,XM_017022112,XM_024449909	protein_coding	NP_001123886.1;NP_001340717.1;NP_001340718.1;NP_001340719.1;NP_001340720.1;NP_001340721.1;NP_001340722.1;NP_001340723.1;NP_001340724.1;NP_001340725.1;NP_001340726.1;NP_001366614.1;NP_005494.2;XP_011519790.1;XP_011519791.1;XP_011519792.1;XP_011519793.1;XP_011519794.1;XP_016877599.1;XP_016877601.1;XP_024305677.1	-1.0209	0.639121	0.743806	1.11701	0.0101384	0.0286819	-1.15682	3.49151e-05	9.09279e-05	11.6692	11.6393	11.9276	11.7234	11.7788	11.6868	11.7111	11.684	11.7274	11.8155	11.821	11.8661	3070	3642	3461	3238	2981	3055	3920	3899	4296	14.6129	15.4942	14.3313	13.9773	13.4419	13.8864	15.5747	16.0391	16.9638	35.2831	36.1691	34.3374	32.3735	31.123
322	APBB1	amyloid beta precursor protein binding family B member 1	NM_001164,NM_001257319,NM_001257320,NM_001257321,NM_001257323,NM_001257325,NM_001257326,NM_145689,NR_047512	protein_coding	NP_001155.1;NP_001244248.1;NP_001244249.1;NP_001244250.1;NP_001244252.1;NP_001244254.1;NP_001244255.1;NP_663722.1	1.12679	0.0269165	0.0584938	1.48576	1.22591e-16	2.90423e-15	-1.33745	7.8164e-11	3.30971e-10	10.2148	10.387	10.8846	10.3614	10.3967	10.3297	10.4642	10.4063	10.5025	10.7108	10.7189	10.7025	1127	1309	1276	1363	1209	1320	1944	1939	1993	7.99883	7.99913	8.67099	9.55873	8.23691	8.8829	11.5326	11.5995	11.3992	19.3133	18.6729	20.7755	22.1395	19.0716
323	APBB2	amyloid beta precursor protein binding family B member 2	NM_001166050,NM_001166051,NM_001166052,NM_001166053,NM_001166054,NM_001330656,NM_001330658,NM_004307,NM_173075,XM_006714005,XM_006714007,XM_006714008,XM_006714009,XM_006714010,XM_006714011,XM_006714012,XM_011513686,XM_011513687,XM_011513688,XM_017008143,XM_017008144,XM_017008145,XM_017008146,XM_017008147,XM_017008148,XM_017008149,XM_017008151,XM_017008152,XM_017008154,XM_017008156,XM_017008157,XM…	protein_coding	NP_001159522.1;NP_001159523.1;NP_001159524.1;NP_001159525.1;NP_001159526.1;NP_001317585.1;NP_001317587.1;NP_004298.1;NP_775098.2;XP_006714068.1;XP_006714070.1;XP_006714071.1;XP_006714072.1;XP_006714073.1;XP_006714074.1;XP_006714075.1;XP_011511988.1;XP_011511989.1;XP_011511990.1;XP_016863632.1;XP_016863633.1;XP_016863634.1;XP_016863635.1;XP_016863636.1;XP_016863637.1;XP_016863638.1;XP_016863640.1;…	1.06026	0.234891	0.35299	-1.15852	0.00170053	0.00612559	1.21109	1.61076e-05	4.32805e-05	10.9066	10.9906	10.7926	10.9646	10.8993	10.9348	10.9711	11.0324	10.9315	10.8538	10.7922	10.7955	1891	1952	2149	2038	2077	1803	1911	1756	1846	4.14155	4.34803	3.93455	4.06295	4.58077	3.69046	3.54762	3.27973	3.40282	9.99986	10.1499	9.42711	9.41042	10.6062
324	APC	APC regulator of WNT signaling pathway	NM_000038,NM_001127510,NM_001127511,NM_001354895,NM_001354896,NM_001354897,NM_001354898,NM_001354899,NM_001354900,NM_001354901,NM_001354902,NM_001354903,NM_001354904,NM_001354905,NM_001354906	protein_coding	NP_000029.2;NP_001120982.1;NP_001120983.2;NP_001341824.1;NP_001341825.1;NP_001341826.1;NP_001341827.1;NP_001341828.1;NP_001341829.1;NP_001341830.1;NP_001341831.1;NP_001341832.1;NP_001341833.1;NP_001341834.1;NP_001341835.1	1.03517	0.603978	0.715229	-1.19495	0.00519255	0.0160644	1.21958	0.000299022	0.00069706	9.94473	9.99292	9.78529	10.0659	9.90259	9.89913	10.0374	9.9951	9.9117	9.80614	9.84106	9.80145	1061	975	1026	1098	993	877	896	924	922	1.7697	1.43114	1.45078	1.64776	1.56613	1.38808	1.23784	1.31283	1.24681	4.27297	3.34082	3.47605	3.81646	3.6262
327	APEH	acylaminoacyl-peptide hydrolase	NM_001640,XM_005265097,XM_005265098,XM_011533658,XM_011533661,XM_011533662,XM_011533663,XM_017006285,XM_017006286,XM_024453499,XM_024453500,XM_024453501,XM_024453502,XM_024453503,XM_024453504,XM_024453505,XM_024453506,XM_024453507	protein_coding	NP_001631.3;XP_005265154.1;XP_005265155.1;XP_011531960.1;XP_011531963.1;XP_011531964.1;XP_011531965.1;XP_016861774.1;XP_016861775.1;XP_024309267.1;XP_024309268.1;XP_024309269.1;XP_024309270.1;XP_024309271.1;XP_024309272.1;XP_024309273.1;XP_024309274.1;XP_024309275.1	-1.13715	0.00316003	0.00896629	-1.09783	0.0251309	0.0616492	-1.05077	0.0988917	0.153052	13.4551	13.2697	13.4194	13.4308	13.5295	13.4087	13.3215	13.3221	13.3742	13.3737	13.3721	13.4015	10353	12872	11878	9780	9298	9618	11152	11002	11911	71.4326	77.6971	68.8029	59.7573	58.478	62.1989	63.3778	63.0591	65.2751	172.475	181.374	164.85	138.407	135.399
328	APEX1	apurinic/apyrimidinic endodeoxyribonuclease 1	NM_001244249,NM_001641,NM_080648,NM_080649	protein_coding	NP_001231178.1;NP_001632.2;NP_542379.1;NP_542380.1	-1.17633	9.86031e-06	4.76191e-05	-1.15363	7.83026e-05	0.000400522	-1.03432	0.248592	0.342653	13.2934	13.0591	13.186	13.26	13.3136	13.2676	13.1253	13.1497	13.1234	13.1676	13.1355	13.1818	9320	11018	11057	8554	8358	7902	9645	9189	10145	118.438	123.348	119.532	98.1956	99.8664	95.6874	102.009	99.8365	104.999	285.971	287.939	286.396	227.436	231.229
329	BIRC2	baculoviral IAP repeat containing 2	NM_001166,NM_001256163,NM_001256166	protein_coding	NP_001157.1;NP_001243092.1;NP_001243095.1	1.91401	7.8956e-30	4.13777e-28	1.20986	0.000148424	0.000710053	1.55983	2.28929e-20	1.72756e-19	10.941	11.8772	11.3141	11.1923	11.0817	11.1827	11.7826	11.7521	11.6033	11.2782	11.3699	11.3116	1957	1905	2276	4090	3760	3112	2491	2740	2681	9.46912	8.33554	9.34032	17.8886	17.1187	14.3488	10.0211	11.3371	10.5587	22.8633	19.4582	22.3792	41.4329	39.6362
330	BIRC3	baculoviral IAP repeat containing 3	NM_001165,NM_182962,XM_024448467	protein_coding	NP_001156.1;NP_892007.1;XP_024304235.1	4.87484	4.79998e-71	7.28166e-69	-1.1036	0.323161	0.470078	5.303	3.40226e-90	1.80016e-88	8.19448	10.4772	8.14949	8.71434	8.5018	8.58462	10.0389	10.057	9.73536	8.59711	8.57569	8.43496	323	268	319	1573	1523	1062	317	304	260	0.870571	0.629962	0.724882	3.86679	3.83979	2.71205	0.704139	0.697531	0.568598	2.10201	1.47056	1.7368	8.9561	8.89057
331	XIAP	X-linked inhibitor of apoptosis	NM_001167,NM_001204401,NM_001378590,NM_001378591,NM_001378592,NR_037916,NR_165803	protein_coding	NP_001158.2;NP_001191330.1;NP_001365519.1;NP_001365520.1;NP_001365521.1	1.19736	0.00410138	0.0112837	-1.09738	0.130619	0.235943	1.296	1.24323e-09	4.82065e-09	11.7545	12.0143	11.7187	11.8449	11.6635	11.9165	12.0324	11.9372	11.93	11.7811	11.7645	11.6725	3402	3066	4341	4495	3840	3712	3633	3522	3311	7.4871	5.91251	8.07934	8.91659	8.01248	7.79734	6.64988	6.51699	5.91472	18.0777	13.802	19.3579	20.6522	18.5519
332	BIRC5	baculoviral IAP repeat containing 5	NM_001012270,NM_001012271,NM_001168,XR_243654,XR_934452	protein_coding	NP_001012270.1;NP_001012271.1;NP_001159.2	1.0268	0.481273	0.606996	1.18126	9.39531e-06	5.86368e-05	-1.16689	6.33279e-08	2.1291e-07	14.0058	14.044	14.3449	14.0484	14.1299	14.0788	14.0878	14.1087	14.1171	14.2145	14.2323	14.2744	14964	18289	18230	16752	16302	16038	20775	20947	22992	106.83	115.122	110.654	108.26	109.628	109.08	123.692	128.156	134.017	257.943	268.736	265.126	250.748	253.83
333	APLP1	amyloid beta precursor like protein 1	NM_001024807,NM_005166,XM_017026737,XM_017026738	protein_coding	NP_001019978.1;NP_005157.1;XP_016882226.1;XP_016882227.1	1.28851	2.41097e-05	0.000108075	-1.09052	0.160515	0.276433	1.38494	2.12198e-12	9.97938e-12	10.223	10.5886	10.1968	10.2892	10.3988	10.2034	10.4833	10.5265	10.532	10.1966	10.2512	10.2543	1121	1419	1190	1503	1500	1471	1153	1217	1279	8.4066	9.655	7.65565	10.5369	10.9095	10.7694	7.35363	7.84703	7.98812	20.2979	22.5383	18.3428	24.4052	25.2596
334	APLP2	amyloid beta precursor like protein 2	NM_001142276,NM_001142277,NM_001142278,NM_001243299,NM_001328682,NM_001328684,NM_001328685,NM_001328686,NM_001382526,NM_001382527,NM_001382528,NM_001382529,NM_001382530,NM_001382531,NM_001382532,NM_001382533,NM_001382534,NM_001382535,NM_001382536,NM_001382537,NM_001382538,NM_001382539,NM_001382540,NM_001382541,NM_001382542,NM_001382543,NM_001382544,NM_001382545,NM_001382546,NM_001642,NR_024515,NR…	protein_coding	NP_001135748.1;NP_001135749.1;NP_001135750.1;NP_001230228.1;NP_001315611.1;NP_001315613.1;NP_001315614.1;NP_001315615.1;NP_001369455.1;NP_001369456.1;NP_001369457.1;NP_001369458.1;NP_001369459.1;NP_001369460.1;NP_001369461.1;NP_001369462.1;NP_001369463.1;NP_001369464.1;NP_001369465.1;NP_001369466.1;NP_001369467.1;NP_001369468.1;NP_001369469.1;NP_001369470.1;NP_001369471.1;NP_001369472.1;NP_001369…	1.11319	0.00213016	0.00629941	1.01146	0.737404	0.829981	1.08508	0.00132443	0.00284536	15.4638	15.6185	15.5789	15.4981	15.5611	15.5296	15.6149	15.6109	15.6338	15.5322	15.5407	15.5684	41406	49527	50489	50574	47838	47828	49476	49372	53349	211.361	223.044	218.993	232.975	229.465	232	212.094	216.944	223.001	510.335	520.666	524.702	539.606	531.298
341	APOC1	apolipoprotein C1	NM_001321065,NM_001321066,NM_001379687,NM_001645	protein_coding	NP_001307994.1;NP_001307995.1;NP_001366616.1;NP_001636.1	1.19353	0.489813	0.614342	1.2537	0.378097	0.526269	-1.06545	0.799933	0.863416	4.77832	5.0282	5.19937	5.03618	4.90471	4.94513	5.02279	5.0754	4.96693	4.94157	5.16089	5.02622	32	24	29	33	36	26	28	49	37	1.11058	0.726623	0.81754	1.03324	1.1666	0.863583	0.80369	1.48723	1.01118	2.68151	1.69621	1.95881	2.39314	2.70113
348	APOE	apolipoprotein E	NM_000041,NM_001302688,NM_001302689,NM_001302690,NM_001302691	protein_coding	NP_000032.1;NP_001289617.1;NP_001289618.1;NP_001289619.1;NP_001289620.1	1.18001	0.406738	0.535974	-2.53162	0.000667927	0.00269098	2.93893	1.41524e-05	3.8296e-05	5.81964	6.05258	4.5774	5.75802	5.74217	5.44357	5.76317	5.67103	5.77984	5.13439	5.44761	5.27747	65	70	39	70	56	67	12	38	24	0.982194	0.93777	0.508806	0.982171	0.809828	0.94976	0.143004	0.503982	0.299152	2.37152	2.1891	1.21909	2.27486	1.87506
351	APP	amyloid beta precursor protein	NM_000484,NM_001136016,NM_001136129,NM_001136130,NM_001136131,NM_001204301,NM_001204302,NM_001204303,NM_201413,NM_201414,XM_024452075	protein_coding	NP_000475.1;NP_001129488.1;NP_001129601.1;NP_001129602.1;NP_001129603.1;NP_001191230.1;NP_001191231.1;NP_001191232.1;NP_958816.1;NP_958817.1;XP_024307843.1	1.1479	4.07326e-05	0.000175406	-1.0531	0.103887	0.196739	1.19192	1.33222e-12	6.34654e-12	15.5899	15.7889	15.6139	15.6256	15.6571	15.6672	15.7539	15.7696	15.7794	15.619	15.5976	15.6194	45572	52582	56202	56364	54500	53694	51974	50123	53812	236.157	240.227	248.193	263.855	265.511	264.859	224.465	222.38	227.271	570.206	560.779	594.667	611.129	614.76
353	APRT	adenine phosphoribosyltransferase	NM_000485,NM_001030018	protein_coding	NP_000476.1;NP_001025189.1	1.06937	0.141544	0.235847	1.25667	2.30219e-07	1.94499e-06	-1.1921	1.34919e-09	5.2095e-09	12.4949	12.5918	12.9235	12.5512	12.6762	12.5545	12.651	12.6331	12.6623	12.7926	12.8079	12.8102	5208	6700	6150	6256	5823	5868	7890	7933	8328	112.777	131.135	116.846	126.317	121.139	119.982	144.98	152.05	150.092	272.302	306.118	279.961	292.57	280.482
355	FAS	Fas cell surface death receptor	NM_000043,NM_001320619,NM_152871,NM_152872,NR_028033,NR_028034,NR_028035,NR_028036,NR_135313,NR_135314,NR_135315,XM_006717819,XM_011539764,XM_011539765,XM_011539766,XM_011539767,XR_945732,XR_945733	protein_coding	NP_000034.1;NP_001307548.1;NP_690610.1;NP_690611.1;XP_006717882.1;XP_011538066.1;XP_011538067.1;XP_011538068.1;XP_011538069.1	1.16521	0.0329107	0.0695197	-1.79822	5.44085e-13	9.43772e-12	2.06618	6.22365e-21	4.83156e-20	8.77704	8.99817	8.02994	8.70808	8.71979	8.7779	8.88863	8.84724	8.83708	8.34666	8.27998	8.2553	403	455	516	536	485	467	289	260	263	2.01126	2.00312	2.18443	2.41864	2.27674	2.21483	1.16889	1.10298	1.0735	4.85622	4.67602	5.23384	5.60195	5.27152
356	FASLG	Fas ligand	NM_000639,NM_001302746	protein_coding	NP_000630.1;NP_001289675.1	-1.39342	0.451861	0.579796	-1.00563	0.988411	0.992608	-1.4038	0.436922	0.54779	3.70392	3.21964	3.78379	3.68713	3.5329	3.58244	3.5545	3.462	3.61484	3.58669	3.55982	3.66031	18	9	13	10	4	13	13	11	19	0.176225	0.077771	0.108626	0.090212	0.032835	0.121191	0.10673	0.087241	0.147941	0.425498	0.181546	0.260265	0.208945	0.076026
357	SHROOM2	shroom family member 2	NM_001320663,NM_001320664,NM_001649,XM_005274500,XM_011545506,XM_017029492,XM_017029493,XM_017029494	protein_coding	NP_001307592.1;NP_001307593.1;NP_001640.1;XP_005274557.2;XP_011543808.1;XP_016884981.1;XP_016884982.1;XP_016884983.1	-1.2053	0.000594107	0.00200674	-1.94721	7.73188e-34	4.3414e-32	1.59288	9.91856e-17	6.13354e-16	10.258	9.98911	9.39519	10.1286	10.169	10.1263	9.92621	9.97679	10.0181	9.57488	9.58288	9.61847	1147	1336	1345	971	979	1001	677	676	741	2.89987	3.74675	2.92506	2.18258	2.29155	2.37334	1.38145	1.47913	1.4918	7.00179	8.7463	7.00839	5.0552	5.30581
358	AQP1	aquaporin 1 (Colton blood group)	NM_001329872,NM_198098	protein_coding	NP_001316801.1;NP_932766.1	1.63559	0.0510612	0.100564	1.02214	0.937365	0.963688	1.57638	0.0712947	0.114082	4.63211	5.33665	4.7617	4.89449	4.93011	4.79497	5.1413	4.98563	5.01828	4.91904	4.93418	4.79187	25	31	21	50	33	35	31	32	21	0.166296	0.180271	0.129211	0.298257	0.20521	0.221827	0.182286	0.196801	0.113161	0.401525	0.420818	0.309588	0.69081	0.475138
360	AQP3	aquaporin 3 (Gill blood group)	NM_001318144,NM_004925,XR_001746289	protein_coding	NP_001305073.1;NP_004916.1	1.05271	0.839868	0.895479	-1.34487	0.254344	0.393402	1.39534	0.206651	0.292575	5.05028	5.1238	4.71935	5.00988	5.09599	4.89619	4.99654	4.91928	5.13489	4.92652	4.85982	4.92615	32	44	27	33	25	43	29	23	30	0.313585	0.358165	0.226368	0.297321	0.228435	0.397929	0.21597	0.187165	0.242985	0.757157	0.83609	0.542374	0.688642	0.528913
367	AR	androgen receptor	NM_000044,NM_001011645,NM_001348061,NM_001348063,NM_001348064	protein_coding	NP_000035.2;NP_001011645.1;NP_001334990.1;NP_001334992.1;NP_001334993.1	1.11102	0.468772	0.595223	-3.27861	1.55111e-10	1.99888e-09	3.59375	1.30203e-12	6.21079e-12	6.60568	6.76037	4.9944	6.29329	6.41701	6.49507	6.5347	6.46122	6.40557	5.83994	5.85495	5.81618	77	105	125	121	103	92	33	34	32	0.132096	0.165288	0.187903	0.188192	0.165507	0.15061	0.046031	0.049576	0.044115	0.318949	0.385844	0.450211	0.435883	0.383212
368	ABCC6	ATP binding cassette subfamily C member 6	NM_001079528,NM_001171,NM_001351800,NR_147784,XM_011522479,XM_011522480,XM_011522481,XM_011522482,XM_017023212,XM_017023214,XM_024450261,XR_932836,XR_932837,XR_932838	protein_coding	NP_001072996.1;NP_001162.5;NP_001338729.1;XP_011520781.1;XP_011520782.1;XP_011520783.1;XP_011520784.1;XP_016878701.1;XP_016878703.1;XP_024306029.1	1.14214	0.719935	0.805809	-1.21228	0.613584	0.736591	1.3623	0.42275	0.533267	3.93704	4.11585	3.74904	4.00575	3.96582	3.84312	4.07877	3.95896	3.85587	3.83213	3.8924	3.97591	19	18	10	26	16	9	9	13	20	0.189244	0.130639	0.083363	0.225176	0.046268	0.083073	0.066774	0.1062	0.090782	0.456932	0.30496	0.199737	0.521542	0.107126
369	ARAF	A-Raf proto-oncogene, serine/threonine kinase	NM_001256196,NM_001256197,NM_001654	protein_coding	NP_001243125.1;NP_001243126.1;NP_001645.1	-1.02639	0.575352	0.690071	-1.05332	0.242691	0.380001	1.01162	0.730856	0.811557	12.4554	12.418	12.4794	12.4502	12.5615	12.4368	12.4399	12.4313	12.4977	12.4539	12.4216	12.4625	5133	6482	5946	5427	5106	5367	5924	5642	6191	40.4614	45.0695	39.7643	38.7777	37.6954	40.3477	38.9539	38.2178	39.7979	97.6947	105.209	95.2744	89.8152	87.2791
372	ARCN1	archain 1	NM_001142281,NM_001655,XM_005271542	protein_coding	NP_001135753.1;NP_001646.2;XP_005271599.1	1.04136	0.271727	0.395575	1.11142	0.00243485	0.0083397	-1.08238	0.00240791	0.00500501	13.9239	13.9824	14.1748	13.9836	13.9661	14.0347	14.0184	14.0232	14.0365	14.0981	14.08	14.1086	14572	15898	18169	16221	15497	15331	19069	18467	19968	67.3028	64.853	72.2447	68.2461	67.8746	67.5562	73.7387	73.4557	75.3106	162.504	151.391	173.097	158.069	157.155
373	TRIM23	tripartite motif containing 23	NM_001656,NM_033227,NM_033228,XM_017009444	protein_coding	NP_001647.1;NP_150230.1;NP_150231.1;XP_016864933.1	1.19242	0.0767694	0.142055	-1.05715	0.591297	0.719611	1.24252	0.0356571	0.0606619	7.73398	7.98592	7.75245	7.83257	7.8079	7.77435	8.02354	7.87465	7.88721	7.74911	7.87028	7.68468	210	226	228	289	226	224	215	251	203	0.995848	0.944485	0.920137	1.23931	1.00729	1.01241	0.88416	1.03	0.782925	2.40449	2.20478	2.20463	2.87043	2.33225
374	AREG	amphiregulin	NM_001657	protein_coding	NP_001648.1	1.29888	5.36908e-09	4.38606e-08	-5.99607	3.759e-224	2.8265e-221	7.67808	0	0	11.1876	11.5646	8.70162	11.033	10.9424	11.0023	11.2162	11.2536	11.2282	9.56353	9.60029	9.63085	2314	2334	2632	3009	2974	2822	404	424	467	34.4621	30.6211	33.3328	40.5069	41.6619	40.036	5.00274	5.4008	5.65914	83.2093	71.4811	79.8646	93.8203	96.4632
375	ARF1	ADP ribosylation factor 1	NM_001024226,NM_001024227,NM_001024228,NM_001658,XM_017001233	protein_coding	NP_001019397.1;NP_001019398.1;NP_001019399.1;NP_001649.1;XP_016856722.1	1.11869	0.00429639	0.0117715	1.05097	0.20039	0.327124	1.04937	0.0886399	0.138847	15.5722	15.734	15.7428	15.6124	15.7049	15.6195	15.7135	15.744	15.7637	15.6886	15.6744	15.7287	44525	55072	52799	53447	52554	52358	55817	54283	60440	427.295	467.247	432.373	463.322	475.54	481.199	446.489	446.832	472.291	1031.71	1090.73	1035.96	1073.13	1101.06
377	ARF3	ADP ribosylation factor 3	NM_001659,XM_005268856,XM_006719391,XM_024448972	protein_coding	NP_001650.1;XP_005268913.1;XP_006719454.1;XP_024304740.1	-1.04704	0.210062	0.322717	1.00473	0.892618	0.933648	-1.06699	0.0184016	0.0331456	14.0342	13.968	14.1398	14.0333	14.0993	14.0774	14.0079	14.0212	14.0462	14.0674	14.0755	14.1024	15284	18336	18901	15883	15322	15363	18258	18211	19658	72.7273	76.9985	77.5096	67.9202	67.9789	69.9663	72.4869	74.187	77.546	175.601	179.743	185.711	157.314	157.397
378	ARF4	ADP ribosylation factor 4	NM_001660	protein_coding	NP_001651.1	1.27799	3.87759e-08	2.79296e-07	1.18873	0.000169148	0.000797937	1.06009	0.102657	0.158226	13.3668	13.7208	13.7147	13.4276	13.4807	13.558	13.7236	13.7144	13.6634	13.5862	13.6484	13.7071	9329	11050	12767	14001	13167	12118	12882	13663	15280	107.462	112.093	125.053	145.723	142.653	132.934	123.504	134.634	143.36	259.469	261.667	299.625	337.518	330.296
379	ARL4D	ADP ribosylation factor like GTPase 4D	NM_001661,XM_011524782	protein_coding	NP_001652.2;XP_011523084.1	1.26815	0.00946405	0.0234924	1.12184	0.211283	0.340787	1.11436	0.204368	0.289879	7.99985	8.34378	8.26475	8.07817	8.20955	8.08222	8.24503	8.30738	8.35249	8.23414	8.15593	8.26087	228	303	270	305	314	324	323	288	346	2.65462	3.09964	2.67166	3.20491	3.43723	3.58534	3.12709	2.86526	3.27461	6.40962	7.23571	6.40125	7.42308	7.95849
381	ARF5	ADP ribosylation factor 5	NM_001662	protein_coding	NP_001653.1	1.11492	0.00830501	0.0209277	1.01998	0.62264	0.743437	1.0776	0.012866	0.0238654	12.1909	12.3478	12.3183	12.2406	12.3106	12.2246	12.3549	12.3577	12.3366	12.2816	12.2905	12.2792	4348	5245	5021	5301	5052	4807	5238	5230	5406	77.4479	82.272	76.059	85.3269	84.6439	81.5546	77.6605	79.7063	78.439	186.999	192.053	182.236	197.63	195.983
382	ARF6	ADP ribosylation factor 6	NM_001663	protein_coding	NP_001654.1	1.18538	3.35841e-05	0.000146667	-1.38174	1.47809e-15	3.23981e-14	1.61509	1.95395e-49	4.68947e-48	12.7449	12.9902	12.377	12.7699	12.7129	12.7999	12.9347	12.8815	12.9098	12.4992	12.516	12.4528	6584	6870	8010	8463	7582	7624	5531	5577	5416	31.2363	28.7008	32.3119	36.2802	33.8314	34.4455	21.8376	22.6357	20.9262	75.4206	66.9983	77.4186	84.0306	78.3326
384	ARG2	arginase 2	NM_001172	protein_coding	NP_001163.1	1.2138	0.100429	0.17757	1.42857	0.00100987	0.00389488	-1.19364	0.0933477	0.145366	7.1197	7.40099	7.73411	7.28248	7.27055	7.3665	7.38573	7.50399	7.41219	7.56523	7.54657	7.57294	127	139	170	159	179	153	220	212	230	1.21383	1.1723	1.38861	1.37589	1.6132	1.39982	1.75975	1.73792	1.79979	2.93083	2.73659	3.32707	3.18678	3.73516
387	RHOA	ras homolog family member A	NM_001313941,NM_001313943,NM_001313944,NM_001313945,NM_001313946,NM_001313947,NM_001664	protein_coding	NP_001300870.1;NP_001300872.1;NP_001300873.1;NP_001300874.1;NP_001300875.1;NP_001300876.1;NP_001655.1	1.09724	0.00725794	0.0186174	1.07701	0.0444577	0.0990467	1.00446	0.883252	0.924702	14.5333	14.6672	14.739	14.58	14.6251	14.6199	14.6749	14.7007	14.6805	14.6373	14.6783	14.7257	21805	25559	26847	25994	25426	24218	26757	27702	30595	221.83	229.174	231.955	238.917	242.979	234.662	226.325	241.291	253.075	535.613	534.976	555.76	553.369	562.589
388	RHOB	ras homolog family member B	NM_004040	protein_coding	NP_004031.1	3.0167	8.5457e-120	2.5928e-117	-1.12667	0.0339461	0.0793865	3.35173	2.6975e-172	3.9306e-170	9.83021	11.4234	9.75711	10.0876	10.0725	10.1122	11.0756	11.0643	11.0408	10.0007	10.0386	9.96857	861	941	1045	2821	2649	2519	887	920	881	6.68055	6.4353	6.89942	19.7966	19.3468	18.6321	5.73145	6.10697	5.57341	16.1303	15.0224	16.5309	45.8521	44.7952
389	RHOC	ras homolog family member C	NM_001042678,NM_001042679,NM_175744	protein_coding	NP_001036143.1;NP_001036144.1;NP_786886.1	1.1432	0.0025528	0.00740491	-1.05935	0.184634	0.307708	1.19386	2.96185e-11	1.2909e-10	13.4846	13.6777	13.5003	13.4932	13.6259	13.5039	13.6621	13.6408	13.6658	13.494	13.511	13.4942	10290	13322	12254	13334	12370	12397	11836	11929	12251	164.382	187.865	166.201	192.124	186.187	188.302	157.688	163.031	160.429	396.902	438.545	398.215	444.991	431.094
390	RND3	Rho family GTPase 3	NM_001254738,NM_005168	protein_coding	NP_001241667.1;NP_005159.1	4.47843	2.6689e-199	2.1979e-196	1.11917	0.00791937	0.023221	3.94508	1.44e-265	4.1311e-263	11.5148	13.6775	11.7755	11.9425	11.856	11.9144	13.3212	13.2556	13.1491	11.9978	12.0016	12.0051	2914	2908	3310	14315	12730	11130	3588	3563	3747	19.637	17.2525	18.9288	86.4741	80.1708	71.226	20.1152	20.4433	20.4469	47.4139	40.2738	45.3531	200.288	185.626
391	RHOG	ras homolog family member G	NM_001665,XM_005252916,XM_017017719	protein_coding	NP_001656.2;XP_005252973.1;XP_016873208.1	-1.12926	0.0246639	0.0542807	1.34342	7.44812e-09	7.75016e-08	-1.53894	6.87935e-20	5.05018e-19	10.4228	10.2478	10.9475	10.477	10.5574	10.47	10.3719	10.3738	10.4408	10.7437	10.7327	10.8211	1266	1549	1477	1194	1137	1201	1979	1932	2233	17.874	19.2447	17.6563	15.2127	15.008	16.146	23.1596	23.3087	25.6382	43.1571	44.9243	42.3041	35.235	34.7492
392	ARHGAP1	Rho GTPase activating protein 1	NM_004308,XM_011520095,XM_024448520	protein_coding	NP_004299.1;XP_011518397.1;XP_024304288.1	-1.26145	1.33754e-05	6.29082e-05	1.09957	0.0322684	0.0760078	-1.40666	1.17705e-12	5.62923e-12	10.833	10.4983	11.0683	10.8708	10.83	10.8521	10.5654	10.6843	10.6932	10.9341	10.9187	10.9703	1773	1883	2041	1321	1449	1427	2190	2127	2361	9.60442	8.92848	9.3945	6.46335	7.23932	7.35725	9.8553	9.84081	10.384	23.19	20.8424	22.509	14.9701	16.7618
393	ARHGAP4	Rho GTPase activating protein 4	NM_001164741,NM_001666	protein_coding	NP_001158213.1;NP_001657.3	-1.35925	0.197466	0.307906	-1.72456	0.0194681	0.0497386	1.25093	0.407677	0.518384	5.42929	4.98468	4.74029	5.22856	5.18263	5.15014	5.00451	5.19082	4.97965	4.96926	5.01889	4.96974	45	45	44	27	42	23	26	30	27	0.238581	0.213613	0.202358	0.129573	0.213651	0.11874	0.115175	0.139245	0.115744	0.576057	0.498653	0.484847	0.300112	0.494683
394	ARHGAP5	Rho GTPase activating protein 5	NM_001030055,NM_001173,XM_005267635,XM_005267636,XM_017021288	protein_coding	NP_001025226.1;NP_001164.2;XP_005267692.1;XP_005267693.1;XP_016876777.1	1.60538	4.24521e-14	6.82311e-13	-1.40475	2.89142e-11	4.08866e-10	2.22326	1.26804e-50	3.11663e-49	11.4141	12.0965	11.022	11.5526	11.4058	11.4964	12.0277	11.8959	11.777	11.1748	11.2495	11.1997	2797	2626	3084	5049	4164	3564	2051	2222	2189	5.54484	4.71245	5.24436	9.51978	8.17636	6.9102	3.41226	3.81206	3.70623	13.3881	11.0006	12.5654	22.0493	18.9314
395	ARHGAP6	Rho GTPase activating protein 6	NM_001287242,NM_006125,NM_013423,NM_013427,NR_109776	protein_coding	NP_001274171.1;NP_006116.2;NP_038267.1;NP_038286.2	1.05422	0.572263	0.687517	-1.66704	3.2728e-07	2.69681e-06	1.73328	1.29049e-08	4.58198e-08	8.08689	8.164	7.44823	8.03853	7.94265	8.10526	8.01298	8.1189	8.06926	7.68145	7.6482	7.67613	261	256	334	270	294	269	183	172	188	1.20986	0.997197	1.27959	1.13274	1.29118	1.124	0.695358	0.685515	0.713633	2.92124	2.32783	3.06588	2.6236	2.98956
396	ARHGDIA	Rho GDP dissociation inhibitor alpha	NM_001185077,NM_001185078,NM_001301240,NM_001301241,NM_001301242,NM_001301243,NM_004309,NR_125441,XM_011523574	protein_coding	NP_001172006.1;NP_001172007.1;NP_001288169.1;NP_001288170.1;NP_001288171.1;NP_001288172.1;NP_004300.1;XP_011521876.1	-1.02266	0.648931	0.751431	1.1438	0.00295451	0.00986015	-1.18656	1.19287e-06	3.56463e-06	13.9939	13.9616	14.2868	14.0459	14.1404	13.9835	13.9737	14.0348	14.091	14.2158	14.1639	14.1742	15280	18936	16726	15040	15335	15934	21273	19839	21013	152.883	166.858	142.175	136.003	144.62	151.852	176.8	169.577	170.99	369.138	389.509	340.647	315.005	334.851
397	ARHGDIB	Rho GDP dissociation inhibitor beta	NM_001175,NM_001321420,NM_001321421,NM_001321422,NM_001321423,NR_135637,XM_024448979	protein_coding	NP_001166.3;NP_001308349.1;NP_001308350.1;NP_001308351.1;NP_001308352.1;XP_024304747.1	-1.06878	0.141317	0.235606	1.01564	0.730646	0.824898	-1.10104	0.0215787	0.0383751	10.9138	10.8179	11.0347	10.9431	10.9603	10.9401	10.8676	10.9055	10.8846	10.9659	10.9294	11.0083	1823	2070	2137	1786	1774	1687	2151	2038	2337	28.4617	28.539	28.3463	25.271	26.1642	25.1287	28.0132	27.2861	29.7459	68.7211	66.6207	67.9171	58.5315	60.5801
400	ARL1	ADP ribosylation factor like GTPase 1	NM_001177,NM_001301068	protein_coding	NP_001168.1;NP_001287997.1	1.04426	0.322851	0.451657	1.00041	0.991445	0.99432	1.0292	0.387558	0.49714	12.4793	12.5416	12.5784	12.5587	12.4823	12.5506	12.5942	12.5859	12.5106	12.5376	12.5469	12.5313	5599	5710	6525	6236	5869	5249	6281	6274	6454	32.1974	28.9304	31.9296	32.4162	31.7615	28.7707	30.0745	30.8755	30.2454	77.7412	67.5343	76.5027	75.081	73.5398
402	ARL2	ADP ribosylation factor like GTPase 2	NM_001199745,NM_001667	protein_coding	NP_001186674.1;NP_001658.2	1.02508	0.588362	0.702169	1.12674	0.0064958	0.0194761	-1.11502	0.00120858	0.002613	11.7037	11.7396	11.9748	11.7381	11.8414	11.7429	11.7977	11.7675	11.8103	11.8882	11.8724	11.8997	3036	3807	3591	3480	3193	3269	4145	4024	4346	60.3516	66.4798	60.5615	62.4793	59.7167	61.7129	68.6001	68.4287	70.3504	145.72	155.188	145.104	144.712	138.267
403	ARL3	ADP ribosylation factor like GTPase 3	NM_004311,XM_017016260	protein_coding	NP_004302.1;XP_016871749.1	1.25047	9.07061e-05	0.000364383	1.20755	0.000552264	0.00227401	1.02103	0.633567	0.731591	10.2597	10.5833	10.6315	10.2933	10.4388	10.4199	10.5519	10.6106	10.5533	10.5681	10.5576	10.5358	1041	1381	1427	1515	1540	1405	1658	1619	1653	4.97408	5.79085	5.79272	6.518	6.90121	6.39654	6.58438	6.6056	6.40144	12.01	13.518	13.8792	15.0967	15.9789
405	ARNT	aryl hydrocarbon receptor nuclear translocator	NM_001197325,NM_001286035,NM_001286036,NM_001350224,NM_001350225,NM_001350226,NM_001668,NM_178427,XM_005245151,XM_005245153,XM_005245157,XM_011509543,XM_011509545,XM_011509546,XM_011509547,XM_017001288,XM_017001289,XM_017001290,XM_017001291,XM_017001292,XM_017001293,XM_017001294,XM_017001295,XM_017001296	protein_coding	NP_001184254.1;NP_001272964.1;NP_001272965.1;NP_001337153.1;NP_001337154.1;NP_001337155.1;NP_001659.1;NP_848514.1;XP_005245208.1;XP_005245210.1;XP_005245214.1;XP_011507845.1;XP_011507847.1;XP_011507848.1;XP_011507849.1;XP_016856777.1;XP_016856778.1;XP_016856779.1;XP_016856780.1;XP_016856781.1;XP_016856782.1;XP_016856783.1;XP_016856784.1;XP_016856785.1	1.11259	0.0154515	0.0361839	1.08192	0.073742	0.149234	1.01389	0.706257	0.791098	11.3096	11.464	11.5221	11.3402	11.4115	11.4145	11.4737	11.4782	11.4802	11.4476	11.4427	11.503	2277	2755	2921	2844	2716	2653	2965	2914	3269	8.89648	9.50831	9.83438	9.99663	10.2383	10.0342	9.70133	9.75963	10.5102	21.4807	22.1959	23.563	23.1538	23.7055
406	ARNTL	aryl hydrocarbon receptor nuclear translocator like	NM_001030272,NM_001030273,NM_001178,NM_001297719,NM_001297722,NM_001297724,NM_001351804,NM_001351805,NM_001351806,NM_001351807,NM_001351808,NM_001351809,NM_001351810,NM_001351811,NM_001351812,NM_001351813,NM_001351814,NM_001351815,NM_001351816,NM_001351817,NM_001351818,NM_001351819,NM_001351820,NM_001351821,NM_001351822,NM_001351823,NM_001351824,NR_147785,NR_147786,NR_147787,NR_147788,NR_147789,N…	protein_coding	NP_001025443.1;NP_001025444.1;NP_001169.3;NP_001284648.1;NP_001284651.1;NP_001284653.1;NP_001338733.1;NP_001338734.1;NP_001338735.1;NP_001338736.1;NP_001338737.1;NP_001338738.1;NP_001338739.1;NP_001338740.1;NP_001338741.1;NP_001338742.1;NP_001338743.1;NP_001338744.1;NP_001338745.1;NP_001338746.1;NP_001338747.1;NP_001338748.1;NP_001338749.1;NP_001338750.1;NP_001338751.1;NP_001338752.1;NP_001338753…	1.43803	6.10151e-06	3.06386e-05	1.15136	0.0726638	0.147477	1.23139	0.00254299	0.00526907	8.62385	9.14617	8.92371	8.87783	8.74251	8.70214	8.98302	9.09017	9.11639	8.90266	8.90569	8.87196	426	399	400	519	561	564	505	501	503	2.69137	2.23616	2.12291	2.84672	3.36853	3.38421	2.69049	2.73626	2.63535	6.49835	5.22003	5.08645	6.59346	7.79943
408	ARRB1	arrestin beta 1	NM_004041,NM_020251,XM_011545034,XM_011545035,XM_017017750,XM_017017751,XM_017017752,XM_017017753,XM_017017754	protein_coding	NP_004032.2;NP_064647.1;XP_011543336.1;XP_011543337.1;XP_016873239.1;XP_016873240.1;XP_016873241.1;XP_016873242.1;XP_016873243.1	-1.32207	2.32915e-09	2.02414e-08	1.23638	2.25418e-07	1.90723e-06	-1.65803	2.47758e-40	4.34879e-39	11.7996	11.3972	12.2046	11.7973	11.8805	11.8181	11.5537	11.5688	11.6436	12.0289	12.0065	12.051	3253	3982	3919	2612	2527	2693	4853	4679	5146	8.13915	8.77638	8.33723	5.90602	5.94804	6.41839	10.1051	10.0193	10.4903	19.6521	20.4873	19.9758	13.6793	13.772
409	ARRB2	arrestin beta 2	NM_001257328,NM_001257329,NM_001257330,NM_001257331,NM_001330064,NM_004313,NM_199004,NR_047516,XM_011523858,XM_017024645,XM_024450751,XM_024450752,XM_024450753,XR_002958006,XR_002958007	protein_coding	NP_001244257.1;NP_001244258.1;NP_001244259.1;NP_001244260.1;NP_001316993.1;NP_004304.1;NP_945355.1;XP_011522160.1;XP_016880134.1;XP_024306519.1;XP_024306520.1;XP_024306521.1	-1.16274	0.00168824	0.00512218	1.10631	0.0277249	0.0669282	-1.30483	1.58437e-10	6.53685e-10	10.9996	10.7825	11.2442	11.0034	11.0803	11.0178	10.866	10.9189	10.9174	11.1297	11.0944	11.165	1877	2283	2245	1708	1728	1681	2493	2367	2685	19.3274	20.7312	19.7045	15.8354	16.8055	16.5445	21.4988	20.9119	22.5373	46.6664	48.3943	47.2116	36.6772	38.911
410	ARSA	arylsulfatase A	NM_000487,NM_001085425,NM_001085426,NM_001085427,NM_001085428,NM_001362782,XM_011530691,XM_017028800,XM_024452241	protein_coding	NP_000478.3;NP_001078894.2;NP_001078895.2;NP_001078896.2;NP_001078897.1;NP_001349711.1;XP_011528993.1;XP_016884289.1;XP_024308009.1	1.12258	0.0806772	0.147997	-1.17586	0.0172177	0.0448775	1.3017	2.19584e-05	5.82091e-05	9.25841	9.42685	9.12452	9.22327	9.30633	9.34691	9.37048	9.3705	9.41658	9.12383	9.20218	9.17995	534	658	730	683	649	668	542	591	602	3.30002	3.99627	4.07531	3.94786	3.76896	3.54821	2.62976	2.29628	2.56471	7.96795	9.32877	9.76436	9.14386	8.72656
411	ARSB	arylsulfatase B	NM_000046,NM_198709,XM_011543390,XM_011543391,XM_011543392,XM_011543393,XM_017009471,XR_001742065,XR_001742066	protein_coding	NP_000037.2;NP_942002.1;XP_011541692.1;XP_011541693.1;XP_011541694.1;XP_011541695.1;XP_016864960.1	-1.00502	0.940066	0.960591	1.41975	2.57476e-07	2.15736e-06	-1.44695	4.75273e-09	1.75291e-08	9.41245	9.40663	10.0171	9.47897	9.49762	9.60412	9.50498	9.49948	9.55691	9.78781	9.76047	9.93808	609	694	835	673	635	664	1013	970	1244	2.29421	2.29651	2.69588	2.3006	2.39422	2.42906	3.20715	3.4337	4.12928	5.53941	5.3609	6.45928	5.32856	5.54352
412	STS	steroid sulfatase	NM_000351,NM_001320750,NM_001320751,NM_001320752,NM_001320753,NM_001320754	protein_coding	NP_000342.3;NP_001307679.1;NP_001307680.1;NP_001307681.2;NP_001307682.1;NP_001307683.1	1.29014	1.74654e-05	8.04173e-05	-1.89217	1.07986e-23	3.89065e-22	2.40723	2.3884e-45	5.05779e-44	9.84106	10.2085	9.01971	9.84272	9.7792	9.82534	10.0213	9.96552	10.1106	9.27682	9.3733	9.27396	899	929	1036	1179	1052	1206	511	574	527	2.49527	2.2786	2.46387	2.97559	2.7749	3.21761	1.18055	1.35978	1.1915	6.02488	5.3191	5.90338	6.89193	6.42495
414	ARSD	arylsulfatase D	NM_001669,NM_009589,XM_005274514,XM_005274515	protein_coding	NP_001660.2;NP_033667.2;XP_005274571.1;XP_005274572.1	-1.15356	0.0841665	0.153412	-1.7845	1.79083e-12	2.95521e-11	1.52519	3.46904e-06	9.93784e-06	8.76819	8.56234	8.03123	8.64045	8.64507	8.69799	8.60365	8.41997	8.58977	8.25203	8.14853	8.25725	404	452	509	413	311	376	281	240	293	1.4703	1.44101	1.5842	1.39342	1.09904	1.39077	0.844099	0.783685	0.882471	3.55007	3.36384	3.7957	3.22738	2.54469
419	ART3	ADP-ribosyltransferase 3	NM_001130016,NM_001130017,NM_001179,NM_001377173,NM_001377174,NM_001377175,NM_001377176,NM_001377177,NM_001377178,NM_001377179,NM_001377180,NM_001377181,NM_001377182,NM_001377183,NM_001377184,NM_001377185,XM_017008206,XM_017008208,XM_017008210,XM_024454050,XM_024454051,XM_024454052,XM_024454053,XM_024454054,XM_024454056,XM_024454058,XM_024454059,XM_024454061,XM_024454062,XM_024454063,XR_002959732…	protein_coding	NP_001123488.1;NP_001123489.1;NP_001170.2;NP_001364102.1;NP_001364103.1;NP_001364104.1;NP_001364105.1;NP_001364106.1;NP_001364107.1;NP_001364108.1;NP_001364109.1;NP_001364110.1;NP_001364111.1;NP_001364112.1;NP_001364113.1;NP_001364114.1;XP_016863695.1;XP_016863697.1;XP_016863699.1;XP_024309818.1;XP_024309819.1;XP_024309820.1;XP_024309821.1;XP_024309822.1;XP_024309824.1;XP_024309826.1;XP_024309827…	-2.00417	0.108302	0.189075	-4.09058	0.00185159	0.00660642	2.0123	0.243921	0.337355	4.10027	3.09662	2.16482	3.40122	3.37959	3.48316	3.28084	3.39787	3.1848	3.22422	3.19251	3.23643	15	15	24	8	15	2	5	3	6	0.073459	0.066011	0.112602	0.036138	0.092634	0.009396	0.017642	0.011448	0.020726	0.177368	0.154093	0.269787	0.083702	0.214484
421	ARVCF	ARVCF delta catenin family member	NM_001670,XM_005261242,XM_005261243,XM_005261244,XM_006724243,XM_006724245,XM_006724246,XM_006724247,XM_006724248,XM_006724249,XM_006724250,XM_011530179,XM_011530180,XM_011530181,XM_011530182,XM_011530183,XM_024452249,XR_937863,XR_937864	protein_coding	NP_001661.1;XP_005261299.1;XP_005261300.1;XP_005261301.1;XP_006724306.1;XP_006724308.1;XP_006724309.1;XP_006724310.1;XP_006724311.1;XP_006724312.1;XP_006724313.1;XP_011528481.1;XP_011528482.1;XP_011528483.1;XP_011528484.1;XP_011528485.1;XP_024308017.1	-1.03878	0.635592	0.741145	-1.28225	0.00324853	0.0107153	1.21643	0.00997019	0.0188792	8.83895	8.78337	8.57846	8.80777	8.92629	8.71974	8.80454	8.79462	8.75702	8.61452	8.57028	8.7022	428	550	451	456	428	398	385	359	446	2.14002	2.45226	1.89552	1.90951	1.78988	1.77693	1.61187	1.45764	1.80208	5.1671	5.72447	4.54162	4.42274	4.14425
427	ASAH1	N-acylsphingosine amidohydrolase 1	NM_001127505,NM_001363743,NM_004315,NM_177924,XM_005273504	protein_coding	NP_001120977.1;NP_001350672.1;NP_004306.3;NP_808592.2;XP_005273561.1	1.1054	0.0451593	0.090633	-1.26999	1.96815e-07	1.67919e-06	1.38419	3.93878e-14	2.08704e-13	11.1724	11.3166	10.926	11.2273	11.1411	11.2001	11.2982	11.3144	11.2036	11.004	11.0093	10.9636	2288	2307	2609	2652	2566	2206	2028	2017	2000	15.0615	13.3343	14.4937	15.8539	15.7538	13.7918	11.1371	11.277	10.8405	36.3663	31.1271	34.7267	36.7202	36.476
432	ASGR1	asialoglycoprotein receptor 1	NM_001197216,NM_001671,XM_011523861	protein_coding	NP_001184145.1;NP_001662.1;XP_011522163.1	1.59592	0.00930718	0.0231561	1.14837	0.500465	0.644407	1.37034	0.0979851	0.151802	5.68233	6.35753	5.98339	5.86399	5.9984	5.88998	6.24787	6.05338	6.16846	5.85759	6.17406	5.90959	43	64	54	96	65	78	49	90	57	0.551564	0.723475	0.596049	1.13013	0.823898	0.966305	0.525369	0.994313	0.639358	1.33176	1.68886	1.42812	2.61755	1.90764
435	ASL	argininosuccinate lyase	NM_000048,NM_001024943,NM_001024944,NM_001024946	protein_coding	NP_000039.2;NP_001020114.1;NP_001020115.1;NP_001020117.1	-1.09878	0.0715086	0.133839	-1.04624	0.368592	0.516525	-1.06537	0.148081	0.219007	10.7931	10.6571	10.8265	10.82	10.8625	10.7434	10.6898	10.7169	10.7641	10.8091	10.7597	10.7638	1706	1994	1836	1568	1538	1584	1936	1807	1901	14.0764	14.4899	12.8903	11.7015	11.9676	12.2328	13.1951	12.7475	12.6857	33.9878	33.8248	30.8848	27.1025	27.7095
436	ASLP1	argininosuccinate lyase pseudogene 1	gene-ASLP1	pseudogene	.	-2.13664	0.0212154	0.0475565	-1.05277	0.84563	0.904522	-2.05976	0.029573	0.0511889	4.90721	3.81506	4.93744	4.61887	4.63578	4.80753	4.53247	4.36125	4.5385	4.76747	4.66418	4.59167	23	27	45	18	6	17	40	30	25	0.335437	0.343344	0.563825	0.237386	0.08366	0.238542	0.486793	0.375045	0.301808	0.809919	0.801492	1.35091	0.549823	0.193705
439	GET3	guided entry of tail-anchored proteins factor 3, ATPase	NM_001371488,NM_001371489,NM_004317	protein_coding	NP_001358417.1;NP_001358418.1;NP_004308.2	1.06777	0.158693	0.258787	-1.02798	0.538477	0.676087	1.08198	0.0227681	0.0403146	12.7592	12.8538	12.8183	12.771	12.8874	12.7666	12.8444	12.9111	12.831	12.8037	12.7543	12.8201	6301	8007	7374	7330	7509	6684	7517	7020	7926	90.7769	101.664	90.3563	95.4846	101.816	91.7062	90.0366	86.5343	92.957	219.182	237.321	216.492	221.157	235.743
440	ASNS	asparagine synthetase (glutamine-hydrolyzing)	NM_001178075,NM_001178076,NM_001178077,NM_001352496,NM_001673,NM_133436,NM_183356	protein_coding	NP_001171546.1;NP_001171547.1;NP_001171548.1;NP_001339425.1;NP_001664.3;NP_597680.2;NP_899199.2	1.1114	0.00664492	0.0172419	-1.3684	3.72504e-14	7.18181e-13	1.49941	2.49183e-28	2.77441e-27	12.9397	13.0922	12.5858	12.9207	12.9411	12.9748	13.0457	13.0615	12.9979	12.653	12.6438	12.7434	7257	8266	9072	8930	8634	7840	6114	5977	7039	55.8795	56.0861	59.4093	62.0353	62.5232	56.5173	38.1696	39.3853	43.524	134.922	130.926	142.344	143.683	144.765
444	ASPH	aspartate beta-hydroxylase	NM_001164750,NM_001164751,NM_001164752,NM_001164753,NM_001164754,NM_001164755,NM_001164756,NM_004318,NM_020164,NM_032466,NM_032467,NM_032468,XM_005251235,XM_005251236,XM_005251239,XM_005251240,XM_005251242,XM_005251243,XM_005251244,XM_005251246,XM_005251247,XM_017013419,XM_017013420,XM_017013421,XM_017013422,XM_017013424,XM_017013425,XM_017013426,XM_017013427,XM_017013428,XM_017013429,XM_01701343…	protein_coding	NP_001158222.1;NP_001158223.1;NP_001158224.1;NP_001158225.1;NP_001158226.1;NP_001158227.1;NP_001158228.1;NP_004309.2;NP_064549.1;NP_115855.1;NP_115856.1;NP_115857.1;XP_005251292.1;XP_005251293.1;XP_005251296.1;XP_005251297.1;XP_005251299.1;XP_005251300.1;XP_005251301.1;XP_005251303.1;XP_005251304.1;XP_016868908.1;XP_016868909.1;XP_016868910.1;XP_016868911.1;XP_016868913.1;XP_016868914.1;XP_016868…	1.33681	2.35059e-10	2.38005e-09	-1.40633	4.12327e-16	9.40736e-15	1.85366	1.28576e-84	6.27835e-83	15.806	16.2248	15.4126	15.8824	15.7614	15.8792	16.1447	16.1077	16.0446	15.5668	15.5765	15.5228	56933	55251	66727	81284	74195	67497	45445	45439	44621	234.731	205.47	250.289	324.04	317.075	275.716	160.574	169.605	160.257	566.762	479.643	599.688	750.529	734.148
445	ASS1	argininosuccinate synthase 1	NM_000050,NM_054012,XM_005272200,XM_011518705,XM_017014729	protein_coding	NP_000041.2;NP_446464.1;XP_005272257.1;XP_011517007.1;XP_016870218.1	1.13197	0.0170474	0.0393878	-3.14337	2.22811e-79	3.44044e-77	3.50809	3.7753e-103	2.4406e-101	10.3213	10.4999	8.76696	10.2177	10.1793	10.1642	10.2462	10.291	10.3416	9.22035	9.28942	9.31635	1258	1341	1393	1389	1387	1429	413	451	491	14.8209	13.7767	14.0125	14.7539	15.5368	15.9365	4.08523	4.57064	4.71185	35.7852	32.16	33.5736	34.1723	35.9737
447	ASS1P2	argininosuccinate synthetase 1 pseudogene 2	gene-ASS1P2	pseudogene	.	-4.56472	0.0117814	NA	1.17494	0.695584	0.799801	-5.43478	0.00396342	0.00800005	3.46686	1.27584	3.79213	3.22667	3.22166	3.10961	3.03569	3.03892	3.05912	3.1278	3.29844	3.22314	13	14	7	2	2	3	8	20	15	0.161487	0.150665	0.065888	0.019448	0.023367	0.031158	0.080767	0.206857	0.146257	0.389914	0.351708	0.157867	0.045045	0.054104
463	ZFHX3	zinc finger homeobox 3	NM_001164766,NM_006885,NR_163978,XM_005255957,XM_017023229,XM_017023251,XM_024450275,XM_024450276,XM_024450291	protein_coding	NP_001158238.1;NP_008816.3;XP_005256014.1;XP_016878718.1;XP_016878740.1;XP_024306043.1;XP_024306044.1;XP_024306059.1	-1.12903	0.0183332	0.041989	1.12417	0.0160756	0.0422509	-1.28725	7.48593e-08	2.49486e-07	10.6932	10.518	10.9604	10.7632	10.6988	10.7459	10.6346	10.578	10.6714	10.9001	10.8098	10.8223	1623	1676	1871	1493	1325	1444	2182	1945	2066	1.92978	1.70613	1.86582	1.61164	1.4972	1.66838	2.14652	1.94177	1.98117	4.65948	3.98274	4.47047	3.73282	3.4666
466	ATF1	activating transcription factor 1	NM_005171,XM_011538386,XM_011538387,XM_011538388,XM_017019331,XM_017019332,XM_017019333,XM_017019334,XM_017019335,XM_017019336	protein_coding	NP_005162.1;XP_011536688.1;XP_011536689.1;XP_011536690.1;XP_016874820.1;XP_016874821.1;XP_016874822.1;XP_016874823.1;XP_016874824.1;XP_016874825.1	1.05032	0.402996	0.532341	1.10125	0.0590561	0.12484	-1.06342	0.236085	0.327901	10.5618	10.6327	10.7997	10.6184	10.5901	10.6892	10.6982	10.7346	10.5729	10.6717	10.7295	10.767	1411	1519	1803	1657	1642	1324	1726	1824	1994	10.4695	9.83825	11.2369	11.2542	11.5053	9.49514	10.8034	11.6317	11.9344	25.2789	22.9661	26.9234	26.0664	26.639
467	ATF3	activating transcription factor 3	NM_001030287,NM_001040619,NM_001206484,NM_001206486,NM_001206488,NM_001674,XM_005273146,XM_011509579,XR_001737203	protein_coding	NP_001025458.1;NP_001035709.1;NP_001193413.2;NP_001193415.1;NP_001193417.2;NP_001665.1;XP_005273203.1;XP_011507881.1	12.0603	0	0	-1.10134	0.316103	0.462769	13.0971	0	0	7.79056	11.3827	7.74994	8.48621	8.46354	8.48617	10.6658	10.6393	10.6291	8.44481	8.40945	8.40489	212	229	251	2754	2551	2462	230	215	224	1.81001	1.79432	1.89104	20.9881	19.9678	20.0211	1.61514	1.70432	1.55888	4.37031	4.1886	4.5309	48.6119	46.233
468	ATF4	activating transcription factor 4	NM_001675,NM_182810,XM_017028807	protein_coding	NP_001666.2;NP_877962.1;XP_016884296.1	1.29145	1.49629e-11	1.77279e-10	1.06878	0.0993084	0.189835	1.19126	9.59138e-08	3.16666e-07	14.1227	14.4918	14.3174	14.1841	14.2605	14.2381	14.4588	14.4656	14.4215	14.2661	14.2588	14.3518	16105	19589	20171	23552	22548	20917	20354	19949	23220	179.186	186.84	167.057	234.922	227.726	217.446	189.884	186.615	198.204	432.649	436.155	400.266	544.116	527.273
469	ATF4P1	activating transcription factor 4 pseudogene 1	gene-ATF4P1	pseudogene	.	-1.39529	0.697855	NA	-1.19437	0.82737	NA	-1.18447	0.853685	0.905312	1.53237	1.05294	1.3777	1.35316	1.34763	1.34489	1.33167	1.31467	1.35367	1.34604	1.36353	1.31076	3	3	3	2	1	3	3	4	1	0.032654	0.024474	0.029486	0.023056	0.012	0.026647	0.031225	0.038093	0.010392	0.078843	0.057132	0.070647	0.053402	0.027784
471	ATIC	5-aminoimidazole-4-carboxamide ribonucleotide formyltransferase/IMP cyclohydrolase	NM_004044,XM_017004187,XM_024452919	protein_coding	NP_004035.2;XP_016859676.1;XP_024308687.1	-1.27073	1.45599e-08	1.11761e-07	-1.18341	1.92515e-05	0.000112783	-1.08912	0.0165776	0.0301054	12.2163	11.871	12.0722	12.1468	12.2165	12.1892	11.939	11.9615	12.0085	12.0236	12.0352	12.0708	4334	5216	5346	3652	3562	3666	4328	4335	4728	40.1694	42.6042	42.154	30.6802	31.1646	32.4283	33.3903	34.1936	35.7231	96.9896	99.4541	101	71.0602	72.1578
472	ATM	ATM serine/threonine kinase	NM_000051,NM_001351834,NM_001351835,NM_001351836,XM_005271562,XM_006718843,XM_006718845,XM_011542840,XM_011542842,XM_011542843,XM_011542844,XM_011542845,XM_017017789,XM_017017790,XM_017017791,XM_017017792,XR_002957150	protein_coding	NP_000042.3;NP_001338763.1;NP_001338764.1;NP_001338765.1;XP_005271619.2;XP_006718906.1;XP_006718908.1;XP_011541142.1;XP_011541144.1;XP_011541145.1;XP_011541146.1;XP_011541147.1;XP_016873278.1;XP_016873279.1;XP_016873280.1;XP_016873281.1	1.11966	0.0528899	0.103693	-1.07695	0.219858	0.352123	1.18891	0.000230641	0.000544989	11.8174	11.98	11.8089	11.97	11.7529	11.8674	12.0118	11.974	11.8954	11.8618	11.8499	11.7116	3854	3343	4034	4321	3935	3508	3916	3818	3402	5.68515	4.62261	5.08473	5.71127	5.45782	5.08727	5.09128	4.8574	4.08964	13.7269	10.7909	12.1829	13.2282	12.6369
473	RERE	arginine-glutamic acid dipeptide repeats	NM_001042681,NM_001042682,NM_012102	protein_coding	NP_001036146.1;NP_001036147.1;NP_036234.3	-1.10623	0.0233899	0.0518263	-1.02748	0.48642	0.631969	-1.092	0.0265399	0.0464158	12.4211	12.2757	12.4807	12.4183	12.4652	12.4382	12.3318	12.2942	12.4139	12.3947	12.4097	12.4666	5080	5964	6112	4921	4475	5007	5683	5714	6382	11.7847	12.2157	12.1523	10.3446	9.48477	10.9615	11.0593	11.1335	12.0336	28.4542	28.5159	29.1167	23.9598	21.9608
475	ATOX1	antioxidant 1 copper chaperone	NM_004045	protein_coding	NP_004036.1	-1.06186	0.245303	0.365461	-1.10011	0.0561303	0.11965	1.02134	0.626039	0.725133	10.8781	10.7914	10.8393	10.8818	10.9541	10.836	10.8333	10.7958	10.8748	10.8195	10.844	10.7857	1768	2138	1972	1788	1626	1737	1890	1922	1880	68.9952	73.4696	65.4295	63.0405	59.6681	64.5701	61.3695	64.1672	59.7611	166.59	171.505	156.768	146.012	138.154
476	ATP1A1	ATPase Na+/K+ transporting subunit alpha 1	NM_000701,NM_001160233,NM_001160234,XM_017001360,XM_017001361,XR_002956654	protein_coding	NP_000692.2;NP_001153705.1;NP_001153706.1;XP_016856849.1;XP_016856850.1	1.0761	0.0436167	0.0882024	-1.01423	0.701831	0.803912	1.07601	0.0112807	0.0211535	15.3299	15.4357	15.4083	15.3507	15.4245	15.3778	15.4282	15.4395	15.4664	15.3658	15.353	15.419	37647	45568	45669	43979	42318	42507	44014	42868	48382	188.234	200.479	193.596	198.636	198.945	201.865	183.017	183.222	196.813	454.495	467.992	463.851	460.073	460.633
478	ATP1A3	ATPase Na+/K+ transporting subunit alpha 3	NM_001256213,NM_001256214,NM_152296	protein_coding	NP_001243142.1;NP_001243143.1;NP_689509.1	-1.03482	0.524314	0.646562	1.11054	0.0419442	0.0944632	-1.16593	0.000301013	0.000701344	11.2073	11.1578	11.4572	11.2816	11.3293	11.1766	11.1719	11.2588	11.2576	11.3804	11.3159	11.3907	2292	2695	2385	2157	2269	2208	2949	2708	3088	11.8657	12.2871	10.5022	10.0883	11.041	10.8859	12.6946	11.9938	13.0272	28.6499	28.6827	25.1632	23.366	25.5641
481	ATP1B1	ATPase Na+/K+ transporting subunit beta 1	NM_001677	protein_coding	NP_001668.1	1.59224	1.49532e-26	6.54683e-25	-1.61335	5.32376e-26	2.20789e-24	2.53312	1.0045e-175	1.5117e-173	12.3809	13.0521	11.7893	12.4037	12.3791	12.4981	12.8556	12.8428	12.8362	11.9924	12.0356	12.0679	4927	5332	6452	8685	8140	7877	3462	3611	3935	40.8735	38.9553	45.5167	65.1001	63.5161	62.2354	23.9025	25.6228	26.5893	98.6897	90.936	109.057	150.782	147.064
482	ATP1B2	ATPase Na+/K+ transporting subunit beta 2	NM_001303263,NM_001678	protein_coding	NP_001290192.1;NP_001669.3	1.19462	0.718206	0.804447	1.51397	0.388189	0.536431	-1.28679	0.593757	0.696466	2.91457	3.15788	3.59589	3.26885	3.17223	3.16617	3.25756	3.16496	3.25406	3.20034	3.18606	3.40065	11	6	6	11	5	10	8	7	23	0.058297	0.028981	0.023767	0.052971	0.02088	0.05002	0.03537	0.028245	0.099713	0.140758	0.067651	0.056945	0.12269	0.048344
483	ATP1B3	ATPase Na+/K+ transporting subunit beta 3	NM_001679	protein_coding	NP_001670.1	1.12683	0.00293157	0.00837887	1.31662	2.75206e-12	4.44389e-11	-1.185	4.11424e-07	1.28051e-06	11.7594	11.9318	12.255	11.8644	11.8718	11.9039	11.981	11.9917	11.962	12.0959	12.1611	12.1242	3233	3631	3984	3962	3811	3589	4850	5159	5182	32.1724	31.8221	33.714	35.6345	35.6723	34.0206	40.1745	43.9305	42.012	77.6808	74.2846	80.778	82.535	82.595
487	ATP2A1	ATPase sarcoplasmic/endoplasmic reticulum Ca2+ transporting 1	NM_001286075,NM_004320,NM_173201	protein_coding	NP_001273004.1;NP_004311.1;NP_775293.1	-1.65846	0.00126951	0.00397158	-1.69565	0.000751368	0.00299198	1.00822	0.9639	0.974998	6.65756	5.92865	5.99566	6.40984	6.38304	6.45768	6.12482	6.1086	6.15588	6.19395	6.12603	6.04827	95	101	120	61	56	60	75	65	58	0.497028	0.462769	0.533116	0.295022	0.281486	0.295274	0.322472	0.293389	0.24526	1.20008	1.08027	1.27734	0.683319	0.651747
488	ATP2A2	ATPase sarcoplasmic/endoplasmic reticulum Ca2+ transporting 2	NM_001681,NM_170665,XM_005253888,XM_011538402,XR_002957329,XR_243009	protein_coding	NP_001672.1;NP_733765.1;XP_005253945.1;XP_011536704.1	-1.1393	0.000171421	0.000651982	1.126	0.000636707	0.00258055	-1.30108	3.93653e-21	3.09395e-20	15.2858	15.0977	15.5557	15.2966	15.3391	15.3474	15.1982	15.2041	15.226	15.4093	15.438	15.4742	36632	42791	45639	34987	33472	33457	47805	48789	53194	81.2373	83.9134	86.7921	70.4131	70.0635	70.6831	89.7829	92.6455	96.3297	196.149	195.885	207.952	163.088	162.224
490	ATP2B1	ATPase plasma membrane Ca2+ transporting 1	NM_001001323,NM_001366520,NM_001366521,NM_001366522,NM_001366523,NM_001366524,NM_001366525,NM_001366526,NM_001366527,NM_001366528,NM_001366529,NM_001366530,NM_001366531,NM_001366532,NM_001682,XM_017019357,XM_024448991,XM_024448993,XR_002957330	protein_coding	NP_001001323.1;NP_001353449.1;NP_001353450.1;NP_001353451.1;NP_001353452.1;NP_001353453.1;NP_001353454.1;NP_001353455.1;NP_001353456.1;NP_001353457.1;NP_001353458.1;NP_001353459.1;NP_001353460.1;NP_001353461.1;NP_001673.2;XP_016874846.1;XP_024304759.1;XP_024304761.1	1.2321	0.000224671	0.000833968	-1.07425	0.186837	0.310509	1.30502	1.88553e-09	7.18969e-09	12.702	13.0029	12.6971	12.8534	12.6629	12.7878	13.007	12.9771	12.8609	12.7472	12.7591	12.6379	6955	6214	7592	8841	8124	6947	7079	7093	6445	18.1475	14.4178	16.8673	20.8845	19.94	17.3408	15.4273	15.8894	13.7029	43.8174	33.6564	40.4138	48.3718	46.1686
493	ATP2B4	ATPase plasma membrane Ca2+ transporting 4	NM_001001396,NM_001365783,NM_001365784,NM_001684	protein_coding	NP_001001396.1;NP_001352712.1;NP_001352713.1;NP_001675.3	1.50231	1.11052e-20	3.14841e-19	-1.02008	0.640644	0.758336	1.51112	3.90545e-29	4.51253e-28	11.2224	11.81	11.2927	11.3203	11.3332	11.3749	11.6945	11.6637	11.7294	11.326	11.3586	11.315	2210	2498	2772	3623	3327	3486	2557	2626	2612	4.67633	4.94018	4.98073	6.98217	6.66104	7.04044	4.54999	4.75169	4.52437	11.2911	11.5322	11.9337	16.1718	15.4228
498	ATP5F1A	ATP synthase F1 subunit alpha	NM_001001935,NM_001001937,NM_001257334,NM_001257335,NM_004046,XM_017025789	protein_coding	NP_001001935.1;NP_001001937.1;NP_001244263.1;NP_001244264.1;NP_004037.1;XP_016881278.1	-1.11347	0.00349352	0.0097968	-1.04626	0.223217	0.356085	-1.07946	0.0120106	0.0224168	13.7838	13.6288	13.8173	13.7679	13.8323	13.7964	13.6848	13.6923	13.7222	13.7536	13.7388	13.8059	12935	15484	15713	12586	12062	12164	14626	14215	16059	117.985	126.198	119.08	103.161	104.562	106.828	111.137	110.985	116.459	284.877	294.594	285.313	238.937	242.101
501	ALDH7A1	aldehyde dehydrogenase 7 family member A1	NM_001182,NM_001201377,NM_001202404	protein_coding	NP_001173.2;NP_001188306.1;NP_001189333.2	-1.03546	0.366369	0.497643	-1.0202	0.583246	0.71309	-1.02949	0.348949	0.456036	12.1593	12.1089	12.2291	12.1881	12.2108	12.1793	12.1761	12.1476	12.1485	12.1832	12.1813	12.1831	4323	4938	5034	4562	4195	4092	4940	4872	5112	16.678	16.779	16.5136	15.9001	15.2177	15.033	15.86	16.0765	16.0615	40.2693	39.1683	39.5662	36.8271	35.2348
506	ATP5F1B	ATP synthase F1 subunit beta	NM_001686	protein_coding	NP_001677.2	-1.04178	0.260895	0.383275	1.08919	0.0182571	0.0471322	-1.15097	7.99194e-08	2.65819e-07	16.2049	16.1459	16.427	16.2312	16.3043	16.2343	16.1995	16.2247	16.2249	16.3225	16.3298	16.3681	69691	84276	82256	71897	70309	68534	88795	88486	96710	728.396	775.715	731.051	679.002	691.162	682.186	772.425	791.181	823.286	1758.73	1810.81	1751.58	1572.67	1600.3
509	ATP5F1C	ATP synthase F1 subunit gamma	NM_001001973,NM_001320886,NM_005174,XM_017016290	protein_coding	NP_001001973.1;NP_001307815.1;NP_005165.1;XP_016871779.1	1.01316	0.757844	0.835265	1.0367	0.427434	0.574809	-1.03798	0.375428	0.484046	11.79	11.8088	11.9407	11.8265	11.8641	11.8376	11.8753	11.8675	11.8041	11.8192	11.869	11.952	3302	3838	3934	3736	3518	3187	3763	3938	4531	55.0825	56.3376	55.7761	56.2825	55.1501	50.6322	52.2435	56.1694	61.5244	132.998	131.513	133.639	130.359	127.693
513	ATP5F1D	ATP synthase F1 subunit delta	NM_001001975,NM_001687	protein_coding	NP_001001975.1;NP_001678.1	-1.03147	0.627537	0.734631	1.14892	0.0412786	0.0931583	-1.20239	0.00049544	0.00112592	11.2523	11.2071	11.5516	11.3593	11.4053	11.1666	11.3159	11.216	11.3156	11.4318	11.5476	11.3403	2439	2862	2287	2482	2097	2297	3045	3431	2838	51.4803	53.9087	41.3357	47.0545	42.0604	46.8645	52.9938	61.2798	47.9946	124.3	125.843	99.0395	108.986	97.3858
514	ATP5F1E	ATP synthase F1 subunit epsilon	NM_006886	protein_coding	NP_008817.1	1.13221	0.00215038	0.00635378	1.00775	0.843868	0.903588	1.10754	0.000556308	0.00125662	12.9033	13.0824	13.0133	12.9427	13.0254	12.9462	13.0779	13.0991	13.0523	12.9938	12.964	13.0001	7037	8611	8311	8782	8545	7899	8576	8192	8939	35.8348	38.618	35.9875	40.4079	40.9284	38.3105	36.3503	35.6886	37.0762	86.5238	90.1487	86.2254	93.5911	94.7648
515	ATP5PB	ATP synthase peripheral stalk-membrane subunit b	NM_001688	protein_coding	NP_001679.2	1.03291	0.417539	0.54733	-1.07815	0.0455899	0.101003	1.09791	0.0035508	0.00722037	13.4987	13.5453	13.4887	13.5731	13.5052	13.5234	13.5584	13.5959	13.5184	13.5075	13.4472	13.471	11491	11844	12776	12091	11983	10698	12259	11307	12168	80.3867	72.965	76.0003	76.4246	78.8402	71.2748	71.3756	67.6662	69.3281	194.095	170.327	182.095	177.011	182.545
516	ATP5MC1	ATP synthase membrane subunit c locus 1	NM_001002027,NM_005175	protein_coding	NP_001002027.1;NP_005166.1	1.01088	0.78094	0.852842	-1.054	0.145524	0.256387	1.05049	0.12119	0.183418	12.3213	12.3371	12.3442	12.3377	12.3602	12.3738	12.3515	12.3921	12.3421	12.3158	12.3066	12.3332	4755	5431	5828	5168	5142	4734	5329	5212	5626	151.164	152.164	157.813	148.729	154.02	143.545	141.185	141.663	145.921	364.987	355.207	378.116	344.479	356.614
517	ATP5MC2	ATP synthase membrane subunit c locus 2	NM_001002031,NM_001330269,NM_001369753,NM_001369754,NM_001369755,NM_001369756,NM_001369757,NM_001369758,NM_005176,NR_163135,NR_163136,NR_163137,XM_017019460,XM_017019461	protein_coding	NP_001002031.1;NP_001317198.1;NP_001356682.1;NP_001356683.1;NP_001356684.1;NP_001356685.1;NP_001356686.1;NP_001356687.1;NP_005167.3;XP_016874949.1;XP_016874950.1	-1.07316	0.122299	0.209017	1.06137	0.181478	0.30378	-1.15548	1.18197e-05	3.21878e-05	12.7773	12.6755	12.9621	12.782	12.8974	12.7728	12.7165	12.7633	12.7771	12.8735	12.8501	12.912	6395	8115	7443	6343	6362	6299	8155	7850	8814	179.06	200.57	176.929	160.441	165.093	166.986	189.907	188.366	199.005	432.342	468.205	423.919	371.606	382.253
518	ATP5MC3	ATP synthase membrane subunit c locus 3	NM_001002258,NM_001190329,NM_001689	protein_coding	NP_001002258.1;NP_001177258.1;NP_001680.1	-1.04917	0.232642	0.350219	1.13168	0.00148864	0.0054613	-1.2044	3.51887e-11	1.52698e-10	12.7744	12.7052	13.0518	12.8095	12.887	12.7998	12.777	12.7907	12.7913	12.9422	12.9573	12.9487	6482	7882	7540	6679	6447	6287	8660	8706	9028	45.4045	48.8259	42.8168	42.1747	42.4242	40.9619	50.6025	52.1502	51.3479	109.63	113.978	102.588	97.6832	98.2281
521	ATP5ME	ATP synthase membrane subunit e	NM_007100,NR_033743	protein_coding	NP_009031.1	-1.04321	0.344125	0.474245	-1.00612	0.905071	0.942542	-1.05183	0.250889	0.345328	11.706	11.6448	11.796	11.7378	11.7906	11.6895	11.6824	11.7268	11.6855	11.831	11.6941	11.6948	3166	3743	3523	3178	3178	2953	4045	3420	3584	192.256	200.254	181.921	174.377	181.801	170.739	204.563	177.918	177.35	464.206	467.466	435.88	403.884	420.939
522	ATP5PF	ATP synthase peripheral stalk subunit F6	NM_001003696,NM_001003697,NM_001003701,NM_001003703,NM_001320266,NM_001320267,NM_001685	protein_coding	NP_001003696.1;NP_001003697.1;NP_001003701.1;NP_001003703.1;NP_001307195.1;NP_001307196.1;NP_001676.2	1.1867	6.26807e-05	0.000259454	1.0043	0.909174	0.945248	1.16486	2.85889e-05	7.49954e-05	12.3568	12.6036	12.4615	12.4516	12.4175	12.4324	12.6303	12.5844	12.5214	12.4428	12.4154	12.4753	5086	5444	5852	6658	6010	5455	5786	5541	6215	76.6362	73.2902	74.9842	89.8461	83.6588	78.2215	72.4817	72.1523	77.1879	185.039	171.086	179.661	208.098	193.702
523	ATP6V1A	ATPase H+ transporting V1 subunit A	NM_001690	protein_coding	NP_001681.2	1.04163	0.473662	0.599759	-1.15543	0.0178527	0.0462996	1.18719	0.000222084	0.000525921	11.746	11.805	11.636	11.7854	11.6464	11.8634	11.7868	11.7713	11.8411	11.7102	11.6861	11.5484	3325	3154	4271	3563	3326	3508	3506	3370	3002	13.3595	11.1586	14.5914	12.9354	12.5692	13.4239	11.723	11.5831	9.8255	32.2567	26.0483	34.9607	29.9604	29.1024
526	ATP6V1B2	ATPase H+ transporting V1 subunit B2	NM_001693,XR_002956632,XR_002956633	protein_coding	NP_001684.2	-1.03741	0.375643	0.507213	1.03696	0.359153	0.507499	-1.09105	0.00849666	0.0162838	11.7576	11.7049	11.9088	11.765	11.8075	11.8306	11.7647	11.7723	11.7578	11.8241	11.8402	11.8571	3155	3688	4001	3374	3234	3099	3880	3906	4169	18.898	16.9077	20.4267	13.3897	18.2629	17.3682	19.5354	19.4475	20.1243	45.6296	39.4689	48.9419	31.0126	42.2855
527	ATP6V0C	ATPase H+ transporting V0 subunit c	NM_001198569,NM_001694	protein_coding	NP_001185498.1;NP_001685.1	1.10311	0.0487116	0.0965965	1.20329	0.000136038	0.000658647	-1.10669	0.00156297	0.00333055	11.929	12.0704	12.2949	12.0403	12.1	11.9339	12.09	12.0985	12.1328	12.2084	12.1923	12.1878	3763	4487	3908	4263	4090	4145	5238	5084	5296	63.397	66.5847	55.9633	64.938	64.8404	66.493	73.4038	73.2357	72.6241	153.073	155.433	134.087	150.407	150.13
528	ATP6V1C1	ATPase H+ transporting V1 subunit C1	NM_001695	protein_coding	NP_001686.1	1.09032	0.0782011	0.144319	-1.11664	0.020999	0.0529693	1.20062	1.17554e-08	4.18679e-08	12.7507	12.8753	12.6899	12.8322	12.6882	12.8413	12.8866	12.8632	12.8328	12.7258	12.7109	12.6639	6872	6487	8167	7817	7234	6812	6995	6796	6737	22.4178	18.6382	22.6558	23.0443	22.1981	21.1652	18.994	18.9678	17.9027	54.1282	43.5085	54.2828	53.3743	51.397
529	ATP6V1E1	ATPase H+ transporting V1 subunit E1	NM_001039366,NM_001039367,NM_001696	protein_coding	NP_001034455.1;NP_001034456.1;NP_001687.1	1.21547	2.22198e-06	1.20763e-05	1.01721	0.679828	0.787893	1.17803	6.47515e-07	1.97909e-06	11.9755	12.2572	12.099	12.0145	12.0973	12.0671	12.2301	12.2379	12.2115	12.0673	12.0617	12.1166	3628	4446	4537	4969	4763	4505	4434	4354	4856	50.031	54.0026	53.2114	61.9365	61.8029	59.1759	50.8931	51.368	54.5353	120.801	126.062	127.493	143.455	143.097
533	ATP6V0B	ATPase H+ transporting V0 subunit b	NM_001039457,NM_001294333,NM_004047	protein_coding	NP_001034546.1;NP_001281262.1;NP_004038.1	1.10649	0.00949942	0.02357	1.22503	1.57387e-07	1.36161e-06	-1.12293	0.000359732	0.000832138	12.2941	12.4403	12.6857	12.3682	12.425	12.3954	12.4564	12.4941	12.4882	12.5455	12.5868	12.6112	4617	5491	5606	5471	5427	5253	6504	6735	7248	82.7491	86.0183	84.6319	88.9293	91.7245	90.6467	97.3654	101.675	104.406	199.799	200.799	202.776	205.974	212.377
534	ATP6V1G2	ATPase H+ transporting V1 subunit G2	NM_001204078,NM_130463,NM_138282	protein_coding	NP_001191007.1;NP_569730.1;NP_612139.1	-1.06106	0.785607	0.856369	-1.24598	0.270452	0.411833	1.15853	0.509869	0.619454	5.82557	5.746	5.60956	5.6983	5.71371	5.8946	5.53829	5.89893	5.75961	5.5999	5.68696	5.73301	46	53	80	33	70	52	42	51	59	0.607951	0.617631	0.908067	0.395697	0.863131	0.665468	0.458224	0.575022	0.624996	1.46791	1.44178	2.17571	0.916497	1.99848
537	ATP6AP1	ATPase H+ transporting accessory protein 1	NM_001183,XM_011531179	protein_coding	NP_001174.2;XP_011529481.1	1.03001	0.4902	0.614625	-1.05821	0.1504	0.263075	1.07461	0.0346821	0.0591513	12.4083	12.4512	12.4256	12.4129	12.4943	12.4321	12.43	12.4606	12.5127	12.3872	12.4076	12.4195	4968	6067	5973	5420	5332	5512	5543	5608	5953	44.3411	47.6414	45.3107	43.644	44.7315	46.8304	41.1419	42.7581	43.2277	107.062	111.213	108.564	101.086	103.57
538	ATP7A	ATPase copper transporting alpha	NM_000052,NM_001282224,NR_104109	protein_coding	NP_000043.4;NP_001269153.1	1.00966	0.883063	0.924604	-1.18542	0.0382554	0.0876239	1.18059	0.0279635	0.0486645	9.60339	9.61752	9.45704	9.61619	9.52687	9.68926	9.63951	9.59228	9.61737	9.58855	9.52677	9.2995	742	742	951	816	733	736	825	757	597	1.61751	1.41679	1.76388	1.61026	1.49615	1.52309	1.48894	1.40798	1.05788	3.9055	3.3073	4.22623	3.72962	3.46416
539	ATP5PO	ATP synthase peripheral stalk subunit OSCP	NM_001697	protein_coding	NP_001688.1	1.08839	0.0446402	0.089831	-1.18353	2.58732e-06	1.79988e-05	1.26981	1.12057e-11	5.02534e-11	13.4663	13.5885	13.3219	13.4772	13.5229	13.4834	13.604	13.5924	13.4954	13.3346	13.344	13.385	10543	12358	12489	13005	12198	10661	10285	10277	11284	256.382	264.663	258.242	285.755	278.989	246.901	208.161	213.791	223.497	619.039	617.821	618.744	661.853	645.966
540	ATP7B	ATPase copper transporting beta	NM_000053,NM_001005918,NM_001243182,NM_001330578,NM_001330579,XM_005266423,XM_005266424,XM_005266430,XM_005266431,XM_006719837,XM_011535117,XM_017020627,XR_941604	protein_coding	NP_000044.2;NP_001005918.1;NP_001230111.1;NP_001317507.1;NP_001317508.1;XP_005266480.1;XP_005266481.1;XP_005266487.1;XP_005266488.1;XP_006719900.1;XP_011533419.1;XP_016876116.1	-1.04751	0.424315	0.554059	-1.01781	0.748666	0.838781	-1.04378	0.42641	0.536813	9.72257	9.6562	9.79602	9.74234	9.7446	9.77379	9.67668	9.72234	9.73216	9.75777	9.74463	9.73528	792	884	967	783	786	775	927	902	934	2.26737	2.22686	2.37855	2.04658	2.09537	2.10544	2.20142	2.20803	2.17611	5.47461	5.19831	5.69897	4.7402	4.85158
545	ATR	ATR serine/threonine kinase	NM_001184,NM_001354579,XM_011512924,XM_011512925,XR_001740179,XR_001740180,XR_001740181,XR_001740182,XR_002959543,XR_924148	protein_coding	NP_001175.2;NP_001341508.1;XP_011511226.1;XP_011511227.1	1.00493	0.939321	0.960246	-1.1367	0.0622853	0.130388	1.12623	0.0299241	0.0517381	10.7151	10.7211	10.6284	10.8591	10.6233	10.7029	10.7755	10.7457	10.6723	10.6762	10.6878	10.5177	1844	1564	1814	1794	1647	1474	1718	1721	1473	4.13864	3.12885	3.5112	3.65398	3.5224	3.19148	3.21566	3.32857	2.72435	9.99281	7.30389	8.41276	8.4632	8.15569
546	ATRX	ATRX chromatin remodeler	NM_000489,NM_138270,XM_005262153,XM_005262154,XM_005262155,XM_005262156,XM_005262157,XM_006724666,XM_006724667,XM_006724668,XM_017029601,XM_017029602,XM_017029603,XM_017029604,XM_017029605,XM_017029606,XM_017029607,XM_017029608,XM_017029609,XM_017029610,XM_017029611,XR_001755700	protein_coding	NP_000480.3;NP_612114.2;XP_005262210.2;XP_005262211.2;XP_005262212.2;XP_005262213.2;XP_005262214.2;XP_006724729.1;XP_006724730.1;XP_006724731.1;XP_016885090.1;XP_016885091.1;XP_016885092.1;XP_016885093.1;XP_016885094.1;XP_016885095.1;XP_016885096.1;XP_016885097.1;XP_016885098.1;XP_016885099.1;XP_016885100.1	1.38674	0.00986986	0.0243703	-1.0368	0.511353	0.653754	1.41736	0.000594015	0.00133702	11.7859	12.2574	11.832	11.9933	11.781	11.866	12.3267	12.1439	12.0072	11.835	11.8949	11.8481	3805	3310	3865	5890	4581	3829	3642	3860	3827	6.61436	5.11762	5.79385	8.92814	7.51936	6.40537	5.29734	5.67352	5.47013	15.9705	11.9464	13.882	20.679	17.4102
549	AUH	AU RNA binding methylglutaconyl-CoA hydratase	NM_001306190,NM_001351431,NM_001351432,NM_001351433,NM_001698,XM_005252066,XM_005252067,XM_005252069,XM_005252072,XM_006717150,XM_011518800,XM_011518803,XM_017014849,XR_001746328,XR_001746329	protein_coding	NP_001293119.1;NP_001338360.1;NP_001338361.1;NP_001338362.1;NP_001689.1;XP_005252123.1;XP_005252124.1;XP_005252126.1;XP_005252129.1;XP_006717213.1;XP_011517102.1;XP_011517105.1;XP_016870338.1	1.05737	0.410328	0.540128	-1.05695	0.406649	0.554664	1.10217	0.0662018	0.106723	9.72953	9.81066	9.74841	9.75426	9.66989	9.88261	9.82487	9.81978	9.8017	9.70932	9.72574	9.76456	789	793	1080	918	867	827	859	866	950	3.27019	2.88699	3.86611	3.46101	3.55338	3.49113	2.72443	2.96233	3.15329	7.89594	6.7393	9.26312	8.01625	8.22742
550	AUP1	AUP1 lipid droplet regulating VLDL assembly factor	NM_181575,NR_126510,NR_126511	protein_coding	NP_853553.1	-1.16822	0.000141945	0.000548927	1.10814	0.00551649	0.0168823	-1.31296	2.37365e-15	1.34965e-14	12.7017	12.4776	12.9486	12.7063	12.7426	12.7586	12.5812	12.5647	12.6417	12.8454	12.8002	12.8573	6119	7099	7638	5665	5279	5627	8227	7730	8627	75.194	76.5852	79.6628	63.105	61.1207	66.1195	84.5291	81.4092	86.5877	181.557	178.778	190.87	146.161	141.518
558	AXL	AXL receptor tyrosine kinase	NM_001278599,NM_001699,NM_021913	protein_coding	NP_001265528.1;NP_001690.2;NP_068713.2	1.25975	5.53817e-11	6.08881e-10	1.16264	6.81401e-06	4.36774e-05	1.06827	0.0107654	0.0202492	14.1973	14.5305	14.5135	14.2916	14.3435	14.3062	14.4992	14.5057	14.5321	14.4424	14.4542	14.4629	17393	20558	20806	23574	22563	22643	23756	23795	25159	68.276	71.2299	69.4285	83.4307	83.1649	84.5872	77.6151	80.0899	80.4662	164.854	166.277	166.349	193.239	192.558
567	B2M	beta-2-microglobulin	NM_004048,XM_005254549,XR_002957658	protein_coding	NP_004039.1;XP_005254606.1	1.3098	1.16802e-10	1.22944e-09	1.08345	0.0289792	0.06951	1.19181	1.35105e-07	4.38955e-07	13.8574	14.2468	14.0717	13.9249	13.9915	13.986	14.2372	14.2255	14.1391	14.0144	14.0475	14.0722	13416	16132	16938	20446	19175	16974	17098	17549	18898	251.401	273.041	276.319	341.861	331.777	300.955	272.087	288.649	284.573	607.013	637.379	662.055	791.803	768.19
571	BACH1	BTB domain and CNC homolog 1	NM_001186,NM_206866,NR_027655	protein_coding	NP_001177.1;NP_996749.1	2.72872	2.61055e-70	3.89197e-68	-1.39955	9.53269e-08	8.51101e-07	3.76575	1.8417e-226	4.1745e-224	10.7721	12.2196	10.3853	11.0565	10.8453	10.972	11.8981	11.8412	11.8406	10.6674	10.7589	10.6626	1860	1605	1979	5014	4491	4374	1323	1470	1361	6.20317	4.73413	5.60131	14.9668	13.9363	13.7333	3.78862	4.19064	3.72332	14.9776	11.0512	13.4206	34.6654	32.2679
572	BAD	BCL2 associated agonist of cell death	NM_004322,NM_032989	protein_coding	NP_004313.1;NP_116784.1	1.19526	0.00106495	0.00339552	1.03009	0.566477	0.699011	1.14384	0.000837624	0.00184975	11.1362	11.3934	11.2781	11.1819	11.312	11.16	11.4114	11.3843	11.3119	11.2604	11.2706	11.2269	2045	2648	2344	2850	2626	2356	2576	2576	2564	37.5697	43.1902	35.5216	48.6685	46.8468	42.2113	40.1986	40.8327	38.899	90.7126	100.822	85.109	112.724	108.468
573	BAG1	BAG cochaperone 1	NM_001172415,NM_001349286,NM_001349299,NM_004323	protein_coding	NP_001165886.1;NP_001336215.1;NP_001336228.1;NP_004314.6	1.00283	0.949619	0.96735	1.29562	6.16052e-10	7.39862e-09	-1.31043	5.01568e-13	2.46554e-12	11.0084	11.0123	11.4805	11.1214	11.1066	11.0831	11.0837	11.1249	11.0956	11.3177	11.3453	11.3477	1998	2186	2247	2045	2039	1920	2875	2931	3077	9.6037	9.25765	9.19241	8.88499	9.21722	8.79325	11.5151	12.0568	12.0536	23.1883	21.6108	22.0248	20.579	21.3414
575	ADGRB1	adhesion G protein-coupled receptor B1	NM_001702,XM_011517202,XM_017013691,XM_017013692,XM_017013693,XM_017013694,XM_017013695,XM_017013696,XM_017013697	protein_coding	NP_001693.2;XP_011515504.1;XP_016869180.1;XP_016869181.1;XP_016869182.1;XP_016869183.1;XP_016869184.1;XP_016869185.1;XP_016869186.1	-1.03945	0.925808	0.951294	-1.46979	0.393765	0.541877	1.39481	0.479392	0.589527	3.51208	3.46156	3.0566	3.33743	3.42728	3.38857	3.39075	3.31828	3.42035	3.25458	3.33541	3.38661	8	15	13	12	7	13	4	9	13	0.022031	0.038701	0.031955	0.030351	0.014958	0.034336	0.009302	0.02226	0.028096	0.053194	0.090341	0.076563	0.070297	0.034632
576	ADGRB2	adhesion G protein-coupled receptor B2	NM_001294335,NM_001294336,NM_001364857,XM_011541848,XM_011541849,XM_011541858,XM_017001899,XM_017001900,XM_017001901,XM_017001902,XM_017001903,XM_017001904,XM_017001905,XM_017001906,XM_017001907,XM_017001908,XM_017001909,XM_017001910,XM_017001911,XM_017001912,XM_024448673,XR_001737343	protein_coding	NP_001281264.1;NP_001281265.1;NP_001351786.1;XP_011540150.1;XP_011540151.1;XP_011540160.1;XP_016857388.1;XP_016857389.1;XP_016857390.1;XP_016857391.1;XP_016857392.1;XP_016857393.1;XP_016857394.1;XP_016857395.1;XP_016857396.1;XP_016857397.1;XP_016857398.1;XP_016857399.1;XP_016857400.1;XP_016857401.1;XP_024304441.1	1.08486	0.166964	0.269529	1.00971	0.872708	0.920843	1.05902	0.28402	0.38337	9.86427	9.981	9.97598	9.97238	9.94692	9.85434	9.95416	10.0088	10.0046	9.96399	9.87805	9.9761	936	1011	956	980	993	963	1065	950	1118	3.22718	3.00495	2.86348	2.98367	3.12907	3.11454	3.08797	2.7369	3.13523	7.79207	7.01466	6.86085	6.91066	7.24498
577	ADGRB3	adhesion G protein-coupled receptor B3	NM_001704	protein_coding	NP_001695.2	1.01986	0.917067	0.946588	1.9508	1.34668e-05	8.13466e-05	-1.93778	2.33672e-05	6.17831e-05	5.97731	5.99912	7.035	6.35542	6.15712	6.20089	6.36818	6.20215	6.16164	6.6663	6.68864	6.56329	74	56	65	81	56	50	140	143	124	0.221601	0.147855	0.166705	0.220221	0.156643	0.142073	0.350816	0.36913	0.304848	0.535059	0.345147	0.399423	0.510067	0.362688
578	BAK1	BCL2 antagonist/killer 1	NM_001188,XM_011514779,XM_011514780	protein_coding	NP_001179.1;XP_011513081.1;XP_011513082.1	-1.02947	0.548165	0.667324	1.05087	0.274647	0.416461	-1.09726	0.0295911	0.0512057	10.6951	10.6536	10.8655	10.7231	10.7689	10.7366	10.6788	10.7152	10.7462	10.7733	10.8139	10.7917	1539	1807	1839	1563	1550	1566	1875	1942	1982	13.0045	13.492	13.2581	11.9814	12.2722	12.5761	13.1875	14.0932	13.6302	31.3996	31.4954	31.7662	27.7508	28.4147
579	NKX3-2	NK3 homeobox 2	NM_001189	protein_coding	NP_001180.1	-2.06304	0.017093	0.0394772	1.47806	0.11003	0.205959	-3.09318	4.4984e-05	0.000115641	5.11733	4.06358	5.77338	5.16527	5.18231	4.92263	4.95195	4.84295	4.81903	5.21596	5.12398	5.44871	39	45	23	23	14	12	50	40	81	0.309261	0.31543	0.152524	0.162075	0.105497	0.088636	0.336066	0.273047	0.530957	0.746715	0.73633	0.365445	0.37539	0.244265
580	BARD1	BRCA1 associated RING domain 1	NM_000465,NM_001282543,NM_001282545,NM_001282548,NM_001282549,NR_104212,NR_104215,NR_104216,XM_017004613,XM_017004614,XR_002959322	protein_coding	NP_000456.2;NP_001269472.1;NP_001269474.1;NP_001269477.1;NP_001269478.1;XP_016860102.1;XP_016860103.1	1.19516	0.00472987	0.0128271	-1.13942	0.0338518	0.0791981	1.34284	1.53927e-07	4.97641e-07	9.61024	9.8669	9.52035	9.69206	9.59229	9.70379	9.85731	9.81867	9.75124	9.55544	9.58545	9.54791	768	758	916	997	906	816	748	767	767	2.60154	2.27882	2.63285	3.08498	2.93109	2.62317	2.12212	2.21365	2.13112	6.28146	5.3196	6.30826	7.14531	6.78659
581	BAX	BCL2 associated X, apoptosis regulator	NM_001291428,NM_001291429,NM_001291430,NM_001291431,NM_004324,NM_138761,NM_138763,NM_138764,NR_027882,XM_017027077	protein_coding	NP_001278357.1;NP_001278358.1;NP_001278359.1;NP_001278360.1;NP_004315.1;NP_620116.1;NP_620118.1;NP_620119.2;XP_016882566.1	1.09728	0.0290409	0.0624823	1.09679	0.02879	0.0691328	-1.01386	0.705212	0.790216	11.1933	11.327	11.4252	11.283	11.2868	11.2487	11.345	11.3478	11.3525	11.3877	11.3518	11.3402	2251	2517	2544	2587	2466	2416	2918	2768	2860	36.3217	36.4203	35.2767	39.6168	40.299	37.8248	39.0194	39.5105	38.9825	87.6993	85.0184	84.5223	91.7588	93.3074
582	BBS1	Bardet-Biedl syndrome 1	NM_024649	protein_coding	NP_078925.3	-1.39318	8.1047e-07	4.7545e-06	1.15552	0.0142318	0.0380467	-1.6328	3.85226e-15	2.16292e-14	9.40533	8.92737	9.71249	9.40925	9.43413	9.39715	9.11779	9.10921	9.19751	9.50707	9.56851	9.55315	641	735	743	477	448	489	827	878	903	3.49494	3.53017	3.44803	2.34882	2.29633	2.53868	3.75539	4.09713	4.01236	8.43859	8.24072	8.26141	5.44024	5.31688
583	BBS2	Bardet-Biedl syndrome 2	NM_001377456,NM_031885,NR_165293,NR_165294,NR_165295,NR_165296,NR_165297,XR_933379	protein_coding	NP_001364385.1;NP_114091.4	-1.00763	0.873734	0.917609	-1.23918	1.14935e-05	7.05617e-05	1.21263	1.00112e-05	2.75199e-05	10.7683	10.758	10.5581	10.7246	10.7974	10.7861	10.7405	10.7706	10.7653	10.5617	10.6351	10.5831	1573	1904	1986	1714	1686	1633	1492	1609	1584	10.7698	11.4295	11.5024	10.6406	10.8893	10.5943	8.53274	9.35367	8.74621	26.0038	26.6807	27.5595	24.6453	25.2129
585	BBS4	Bardet-Biedl syndrome 4	NM_001252678,NM_001320665,NM_033028,NR_045565,NR_045566,XM_011521848,XM_011521849,XM_011521851,XM_017022450,XM_017022452,XM_017022453,XM_017022454	protein_coding	NP_001239607.1;NP_001307594.1;NP_149017.2;XP_011520150.1;XP_011520151.1;XP_011520153.1;XP_016877939.1;XP_016877941.1;XP_016877942.1;XP_016877943.1	-1.43166	9.23974e-06	4.48476e-05	-1.06747	0.384963	0.533201	-1.36039	0.000104837	0.000258189	8.98696	8.47059	8.99223	8.86075	8.99752	8.96614	8.61224	8.73671	8.6107	8.91737	8.81197	8.95558	436	573	583	339	379	313	537	466	582	3.2088	3.73539	3.62784	2.25735	2.63175	2.21451	3.29573	2.94859	3.49374	7.74771	8.71978	8.69223	5.22837	6.09351
586	BCAT1	branched chain amino acid transaminase 1	NM_001178091,NM_001178092,NM_001178093,NM_001178094,NM_005504,XM_017019768,XR_001748835	protein_coding	NP_001171562.1;NP_001171563.1;NP_001171564.1;NP_001171565.1;NP_005495.2;XP_016875257.1	1.12833	0.09062	0.162976	2.57212	1.36135e-48	1.08996e-46	-2.31146	4.23161e-49	1.00508e-47	8.98853	9.1629	10.4503	9.28188	9.19319	9.32908	9.36332	9.3707	9.34608	10.0403	10.1614	10.0326	490	486	613	582	558	527	1378	1553	1414	0.959275	0.846433	1.02894	1.03743	1.03449	0.990263	2.27302	2.6371	2.277	2.31619	1.97589	2.46531	2.40285	2.39524
587	BCAT2	branched chain amino acid transaminase 2	NM_001164773,NM_001190,NM_001284325,XM_024451630	protein_coding	NP_001158245.1;NP_001181.2;NP_001271254.1;XP_024307398.1	-1.07622	0.190791	0.299659	-1.08485	0.139423	0.247856	-1.00619	0.909719	0.940665	10.6069	10.5015	10.5883	10.5833	10.6783	10.596	10.4918	10.5338	10.6278	10.6267	10.4865	10.5541	1420	1764	1695	1364	1362	1481	1716	1439	1632	16.8242	18.2058	16.7471	14.3431	15.0025	16.5661	16.5149	14.3693	15.3273	40.6224	42.4991	40.1257	33.2208	34.7364
590	BCHE	butyrylcholinesterase	NM_000055,NR_137635,NR_137636	protein_coding	NP_000046.1	1.27572	0.206243	0.318263	1.30712	0.169563	0.288258	-1.03926	0.836636	0.891971	5.63919	5.98637	6.1225	5.91491	5.74724	5.862	6.02664	5.96687	5.87406	6.10459	5.96528	5.84869	55	42	58	73	62	50	90	69	57	0.408578	0.272182	0.38126	0.535388	0.444207	0.381363	0.583559	0.497243	0.348312	0.986517	0.635375	0.913492	1.24004	1.02851
593	BCKDHA	branched chain keto acid dehydrogenase E1 subunit alpha	NM_000709,NM_001164783	protein_coding	NP_000700.1;NP_001158255.1	1.15549	0.00675116	0.0174808	-1.05987	0.269444	0.410943	1.20702	5.7184e-07	1.75686e-06	11.4085	11.6169	11.4234	11.4737	11.5532	11.3715	11.5564	11.5863	11.6263	11.4306	11.4005	11.4456	2598	3168	2712	3056	3004	3063	2840	2710	2991	27.4119	29.4406	24.3316	29.1431	29.8174	30.7798	24.9407	24.4606	25.7059	66.1866	68.7253	58.2981	67.4999	69.0386
594	BCKDHB	branched chain keto acid dehydrogenase E1 subunit beta	NM_000056,NM_001318975,NM_183050,NR_134945,XM_005248756,XM_011536023,XM_011536024,XM_011536025,XR_001743546,XR_001743547,XR_001743548,XR_001743549,XR_002956292	protein_coding	NP_000047.1;NP_001305904.1;NP_898871.1;XP_005248813.1;XP_011534325.1;XP_011534326.1;XP_011534327.1	1.12336	0.0681356	0.128443	1.02066	0.742872	0.834255	1.08527	0.159521	0.234099	9.31089	9.47855	9.43916	9.39045	9.3384	9.4183	9.50073	9.48041	9.44184	9.3964	9.43375	9.38893	609	636	741	744	690	642	705	729	723	3.65656	4.18665	3.92284	4.40942	3.89237	4.12504	3.78114	3.80622	3.82382	8.82883	9.7732	9.39904	10.2129	9.01231
595	CCND1	cyclin D1	NM_053056	protein_coding	NP_444284.1	-1.01207	0.715515	0.802784	1.14111	2.80922e-05	0.000158456	-1.17132	5.16905e-10	2.05553e-09	15.4133	15.396	15.7024	15.4658	15.4854	15.4882	15.4589	15.4549	15.4798	15.5858	15.6039	15.6224	40804	46449	49236	43309	40960	41068	53711	54168	57905	177.007	177.45	181.623	169.762	167.12	169.668	193.924	201.025	204.598	427.386	414.235	435.166	393.196	386.947
596	BCL2	BCL2 apoptosis regulator	NM_000633,NM_000657,XM_011526135,XM_017025917,XR_935248	protein_coding	NP_000624.2;NP_000648.2;XP_011524437.1;XP_016881406.1	-1.23713	0.00195571	0.00584348	1.39112	1.73235e-08	1.70805e-07	-1.74537	3.87009e-21	3.04303e-20	9.3284	9.02174	9.90283	9.42621	9.34744	9.42262	9.17662	9.22286	9.27275	9.68347	9.68382	9.69196	631	638	739	494	498	517	981	970	1025	1.93978	1.81436	1.97427	1.35607	1.43784	1.54885	2.56271	2.78669	2.63305	4.68363	4.23539	4.73032	3.14088	3.32915
597	BCL2A1	BCL2 related protein A1	NM_001114735,NM_004049	protein_coding	NP_001108207.1;NP_004040.1	2.23508	1.10631e-27	5.18499e-26	1.39289	4.23726e-05	0.000229859	1.58243	2.67363e-12	1.24747e-11	8.20661	9.36896	8.7847	8.4555	8.52754	8.55923	9.16144	9.16863	9.13952	8.72659	8.76839	8.82478	258	318	351	672	644	607	427	445	500	5.91614	6.45459	6.90404	14.0931	14.0326	13.4317	8.21541	8.84431	9.3948	14.2846	15.0674	16.5419	32.6418	32.4908
598	BCL2L1	BCL2 like 1	NM_001191,NM_001317919,NM_001317920,NM_001317921,NM_001322239,NM_001322240,NM_001322242,NM_138578,NR_134257,XM_011528964,XM_017027993,XR_001754364,XR_936599	protein_coding	NP_001182.1;NP_001304848.1;NP_001304849.1;NP_001304850.1;NP_001309168.1;NP_001309169.1;NP_001309171.1;NP_612815.1;XP_011527266.1;XP_016883482.1	1.31978	5.31996e-16	1.03375e-14	1.03265	0.33277	0.480418	1.26009	3.18764e-18	2.15245e-17	13.9066	14.307	14.0517	13.9886	14.0238	14.0166	14.2357	14.2552	14.2612	14.0423	14.0288	14.0633	14240	16508	17299	20154	19565	19194	17408	16942	18454	104.24	105.957	107.615	132.763	134	133.236	105.895	105.543	109.241	251.688	247.344	257.843	307.5	310.262
599	BCL2L2	BCL2 like 2	NM_001199839,NM_004050	protein_coding	NP_001186768.1;NP_004041.2	1.13705	0.00137254	0.00425617	-1.29343	1.66421e-10	2.13667e-09	1.44998	8.19023e-28	8.91361e-27	11.7379	11.9235	11.4656	11.7304	11.7833	11.7612	11.8559	11.8719	11.875	11.527	11.5433	11.5627	3143	3716	3829	3876	3749	3666	2848	2870	3075	16.3164	16.9503	16.9342	18.1854	18.336	18.1523	12.3013	12.7515	13.0265	39.3963	39.5683	40.5741	42.1201	42.4549
600	BAK1P1	BCL2 antagonist/killer 1 pseudogene 1	gene-BAK1P1	pseudogene	.	-1.08268	0.705368	0.795217	1.21337	0.293498	0.4378	-1.33254	0.139225	0.20733	5.79495	5.67597	6.16841	5.926	5.93678	5.73492	5.91716	5.67714	5.87751	5.96542	5.91094	6.03728	59	67	46	62	34	53	73	65	86	0.50188	0.506564	0.335392	0.479422	0.272599	0.431925	0.525157	0.476912	0.603265	1.2118	1.18251	0.803593	1.11042	0.631169
602	BCL3	BCL3 transcription coactivator	NM_005178,XM_011527197,XM_011527198,XM_011527200,XM_017027109,XM_017027110	protein_coding	NP_005169.2;XP_011525499.2;XP_011525500.2;XP_011525502.1;XP_016882598.1;XP_016882599.1	-1.13687	0.0477424	0.0949248	-1.12081	0.0833401	0.165133	-1.02885	0.645877	0.742118	9.69645	9.51253	9.63099	9.62087	9.76713	9.68098	9.53505	9.58648	9.61724	9.55559	9.5663	9.68176	725	959	916	699	707	715	770	771	927	6.84832	7.55789	7.40188	6.04963	6.44114	6.15686	6.03777	6.33653	7.12332	16.5354	17.6429	17.7348	14.0119	14.9137
604	BCL6	BCL6 transcription repressor	NM_001130845,NM_001134738,NM_001706,XM_005247694,XM_011513062	protein_coding	NP_001124317.1;NP_001128210.1;NP_001697.2;XP_005247751.1;XP_011511364.1	1.47069	1.8899e-16	3.83613e-15	-1.07315	0.139442	0.247856	1.55599	4.69511e-25	4.52268e-24	10.5136	11.0699	10.5104	10.6201	10.6249	10.6187	10.9898	10.9395	10.9271	10.6035	10.543	10.559	1387	1553	1629	2265	2035	1956	1563	1437	1534	6.31681	6.19829	6.01079	10.0839	9.35941	9.18826	5.65366	5.52249	5.92374	15.252	14.4691	14.4017	23.356	21.6706
605	BCL7A	BAF chromatin remodeling complex subunit BCL7A	NM_001024808,NM_020993	protein_coding	NP_001019979.1;NP_066273.1	1.09753	0.0553591	0.107623	-1.10268	0.0446654	0.0994265	1.19304	2.33223e-06	6.78063e-06	11.1158	11.2501	11.0737	11.1277	11.232	11.1127	11.2279	11.2417	11.236	11.0669	11.1012	11.0778	2034	2553	2351	2442	2357	2282	2177	2240	2282	10.0037	11.0464	9.83926	10.8523	10.9238	10.7003	8.8858	9.42082	9.12805	24.1542	25.7864	23.5747	25.1357	25.2928
607	BCL9	BCL9 transcription coactivator	NM_004326,XM_005272971,XM_005277417,XM_005277418,XM_017002026	protein_coding	NP_004317.2;XP_005273028.1;XP_005277474.1;XP_005277475.1;XP_016857515.1	-1.09078	0.0475329	0.0945519	1.08171	0.0481551	0.105537	-1.1968	4.27925e-07	1.33007e-06	11.8402	11.7151	12.0524	11.8439	11.9165	11.8863	11.8046	11.7638	11.8388	11.9594	11.942	11.9754	3332	4031	4115	3406	3085	3281	4369	4234	4604	9.94927	10.6507	10.4668	9.17591	8.67171	9.34251	10.865	10.8363	11.1999	24.0227	24.8626	25.0783	21.2529	20.0783
610	HCN2	hyperpolarization activated cyclic nucleotide gated potassium and sodium channel 2	NM_001194	protein_coding	NP_001185.3	-1.13286	0.762494	0.83868	1.3729	0.367183	0.515219	-1.57848	0.235676	0.327531	3.89619	3.72545	4.45987	3.93785	4.12841	3.98311	3.92651	3.90179	4.13534	4.08177	4.21708	3.99456	9	24	14	9	7	22	21	32	15	0.045352	0.11062	0.061713	0.042211	0.031488	0.111413	0.09154	0.143049	0.062405	0.109502	0.258228	0.147862	0.097768	0.072906
613	BCR	BCR activator of RhoGEF and GTPase	NM_004327,NM_021574	protein_coding	NP_004318.3;NP_067585.2	-1.09879	0.0400568	0.0820396	-1.12229	0.00871634	0.0251864	1.00688	0.838668	0.893312	12.1849	12.0492	12.1174	12.1516	12.2622	12.1504	12.079	12.09	12.1361	12.0777	12.1001	12.1085	4239	5345	4979	4173	4015	4125	4476	4539	4799	11.4947	12.7586	11.4785	10.2184	10.2367	10.6514	10.0974	10.5275	10.596	27.7541	29.7833	27.5023	23.6674	23.7017
617	BCS1L	BCS1 homolog, ubiquinol-cytochrome c reductase complex chaperone	NM_001079866,NM_001257342,NM_001257343,NM_001257344,NM_001318836,NM_001320717,NM_001371443,NM_001371444,NM_001371446,NM_001371447,NM_001371448,NM_001371449,NM_001371450,NM_001371451,NM_001371452,NM_001371453,NM_001371454,NM_001371455,NM_001371456,NM_001374085,NM_001374086,NM_004328,NR_163955	protein_coding	NP_001073335.1;NP_001244271.1;NP_001244272.1;NP_001244273.1;NP_001305765.1;NP_001307646.1;NP_001358372.1;NP_001358373.1;NP_001358375.1;NP_001358376.1;NP_001358377.1;NP_001358378.1;NP_001358379.1;NP_001358380.1;NP_001358381.1;NP_001358382.1;NP_001358383.1;NP_001358384.1;NP_001358385.1;NP_001361014.1;NP_001361015.1;NP_004319.1	-1.39964	7.85818e-09	6.28582e-08	1.19329	0.000421257	0.00178866	-1.69408	8.25744e-25	7.86341e-24	10.3634	9.8795	10.7176	10.3244	10.3991	10.41	10.0418	10.0774	10.1601	10.5562	10.4992	10.5652	1175	1427	1527	892	886	956	1762	1633	1842	11.691	12.6445	13.3663	7.91627	8.68356	9.26582	15.7843	13.9267	15.8334	28.2282	29.5168	32.0254	18.3353	20.1057
618	BCYRN1	brain cytoplasmic RNA 1	NR_001568	lncRNA	.	-1.26786	0.0179102	0.0411395	1.34967	0.00184794	0.0065975	-1.73548	3.19791e-08	1.10298e-07	7.876	7.53479	8.40862	7.89071	7.97814	7.94548	7.75331	7.77762	7.76854	8.30338	8.1384	8.07583	209	262	265	184	181	174	408	329	318	19.1922	21.2049	20.6733	15.2748	15.6256	15.2041	31.1718	25.8669	23.8078	46.3399	49.5001	49.5327	35.3789	36.1792
619	BCYRN1P1	brain cytoplasmic RNA 1, pseudogene 1	gene-BCYRN1P1	pseudogene	.	-1.33431	0.0340316	0.0714944	1.24364	0.0772124	0.155178	-1.68295	8.09148e-05	0.00020182	6.98936	6.57607	7.40528	6.95009	7.05266	7.05733	6.81357	6.81825	6.89044	7.26837	7.18346	7.06762	108	141	150	92	88	97	198	174	154	10.0163	11.554	11.839	7.74089	7.71251	8.60634	15.3106	13.8586	11.6544	24.1846	26.9713	28.366	17.9291	17.8574
622	BDH1	3-hydroxybutyrate dehydrogenase 1	NM_004051,NM_203314,NM_203315,XM_005269352,XM_005269355,XM_011513067,XM_017007007,XM_017007008,XM_017007009,XM_017007010,XM_017007011,XM_017007012,XM_017007013,XM_017007015,XR_001740229	protein_coding	NP_004042.1;NP_976059.1;NP_976060.1;XP_005269409.1;XP_005269412.1;XP_011511369.1;XP_016862496.1;XP_016862497.1;XP_016862498.1;XP_016862499.1;XP_016862500.1;XP_016862501.1;XP_016862502.1;XP_016862504.1	-1.43089	1.28236e-06	7.30231e-06	-1.05898	0.386964	0.535205	-1.37045	5.32472e-06	1.50033e-05	9.46569	8.94845	9.48181	9.40954	9.3632	9.5003	9.2128	9.10346	9.06599	9.42709	9.31608	9.40795	659	694	862	555	459	426	773	669	782	3.24034	3.16114	3.64838	2.57199	2.28186	2.15525	3.31216	2.92574	3.35601	7.82385	7.37928	8.74146	5.95712	5.28337
623	BDKRB1	bradykinin receptor B1	NM_000710	protein_coding	NP_000701.2	1.26632	0.0849205	0.154558	-1.14452	0.361716	0.510115	1.42969	0.014865	0.0272132	6.69389	7.03763	6.59806	6.71979	6.75196	6.8242	6.80455	7.00692	6.91911	6.71005	6.56366	6.78679	91	107	127	112	145	124	103	78	121	1.28566	1.32717	1.5237	1.42214	1.92602	1.66508	1.21015	0.940316	1.39053	3.10425	3.0981	3.65076	3.2939	4.45948
624	BDKRB2	bradykinin receptor B2	NM_000623,NM_001379692	protein_coding	NP_000614.1;NP_001366621.1	-1.16861	0.00953722	0.0236468	-1.12572	0.0430953	0.0965795	-1.05289	0.358473	0.465881	9.77514	9.55124	9.70359	9.70823	9.79792	9.78483	9.61408	9.6563	9.6191	9.63314	9.67861	9.70333	779	964	1003	744	744	693	818	854	921	3.5778	3.90225	3.92083	3.08761	3.21745	3.0339	3.12613	3.35569	3.44627	8.63866	9.10931	9.39424	7.15139	7.44962
627	BDNF	brain derived neurotrophic factor	NM_001143805,NM_001143806,NM_001143807,NM_001143808,NM_001143809,NM_001143810,NM_001143811,NM_001143812,NM_001143813,NM_001143814,NM_001143816,NM_001709,NM_170731,NM_170732,NM_170733,NM_170734,NM_170735,XM_011520280	protein_coding	NP_001137277.1;NP_001137278.1;NP_001137279.1;NP_001137280.1;NP_001137281.1;NP_001137282.1;NP_001137283.1;NP_001137284.1;NP_001137285.1;NP_001137286.1;NP_001137288.1;NP_001700.2;NP_733927.1;NP_733928.1;NP_733929.1;NP_733930.1;NP_733931.1;XP_011518582.1	1.2226	0.0448591	0.0901771	1.31717	0.00481673	0.0150498	-1.09284	0.34628	0.453119	7.56093	7.84969	8.05559	7.75026	7.71109	7.70012	7.88848	7.81812	7.87471	7.93942	7.85924	7.97942	187	197	205	242	209	220	278	247	303	0.823897	0.777487	0.791612	0.982819	0.881338	0.925034	1.0504	0.941013	1.10701	1.98931	1.81495	1.89668	2.27637	2.04063
629	CFB	complement factor B	NM_001710	protein_coding	NP_001701.2	1.54931	0.000211076	0.000786713	-1.14133	0.283646	0.426963	1.74425	1.70512e-06	5.02539e-06	7.11653	7.75067	7.02521	7.23026	7.17524	7.32164	7.44685	7.52941	7.66509	7.17836	7.14294	7.17	129	132	174	189	201	234	137	128	140	0.952113	0.856946	1.098	1.26327	1.40214	1.65274	0.841335	0.811816	0.843159	2.29889	2.00043	2.63079	2.92594	3.24648
631	BFSP1	beaded filament structural protein 1	NM_001161705,NM_001195,NM_001278606,NM_001278607,NM_001278608,XM_017028005	protein_coding	NP_001155177.1;NP_001186.1;NP_001265535.1;NP_001265536.1;NP_001265537.1;XP_016883494.1	-1.59837	7.07257e-05	0.00028943	-1.04808	0.655597	0.769296	-1.54714	0.000243217	0.000573083	7.77574	7.09966	7.80781	7.60924	7.71051	7.77444	7.47328	7.2818	7.34992	7.61473	7.61293	7.78015	184	235	270	162	114	124	213	210	275	1.48265	1.92073	2.00625	1.36021	0.703932	1.05754	1.59998	1.60162	2.01554	3.57987	4.48369	4.80694	3.15046	1.62987
634	CEACAM1	CEA cell adhesion molecule 1	NM_001024912,NM_001184813,NM_001184815,NM_001184816,NM_001205344,NM_001712,XM_011527206	protein_coding	NP_001020083.1;NP_001171742.1;NP_001171744.1;NP_001171745.1;NP_001192273.1;NP_001703.2;XP_011525508.1	1.50648	2.89388e-05	0.000127899	-12.5167	1.57719e-39	1.04505e-37	18.6186	2.53476e-60	7.62922e-59	7.58495	8.17869	4.04535	7.2582	7.36274	7.3954	7.62464	7.73436	7.64086	6.21009	6.16885	6.03098	164	209	230	278	301	263	23	19	9	0.888474	0.991787	1.08142	1.33429	1.5267	1.37049	0.097436	0.082768	0.037755	2.14524	2.3152	2.59106	3.09043	3.5349
636	BICD1	BICD cargo adaptor 1	NM_001003398,NM_001354186,NM_001354187,NM_001354188,NM_001354189,NM_001363603,NM_001714,NR_148725,XM_011520812,XM_011520813,XM_011520814,XM_011520815,XR_002957369	protein_coding	NP_001003398.1;NP_001341115.1;NP_001341116.1;NP_001341117.1;NP_001341118.1;NP_001350532.1;NP_001705.2;XP_011519114.1;XP_011519115.1;XP_011519116.1;XP_011519117.1	-1.10497	0.103499	0.181956	-1.02932	0.622215	0.743134	-1.08872	0.129771	0.195038	9.68213	9.53754	9.73849	9.74752	9.65633	9.69326	9.58583	9.64934	9.59914	9.67508	9.71436	9.65595	826	825	911	728	747	685	871	902	881	2.04776	2.06173	1.99232	1.67334	1.79464	1.81969	2.14626	2.20115	2.08079	4.94436	4.81284	4.77356	3.87572	4.15528
637	BID	BH3 interacting domain death agonist	NM_001196,NM_001244567,NM_001244569,NM_001244570,NM_001244572,NM_197966,NM_197967	protein_coding	NP_001187.1;NP_001231496.1;NP_001231498.1;NP_001231499.1;NP_001231501.1;NP_932070.1;NP_932071.1	1.13646	0.00393219	0.0108788	-1.05995	0.193912	0.319199	1.18738	1.18214e-06	3.5343e-06	11.5555	11.7399	11.5701	11.6245	11.6558	11.5555	11.7036	11.7205	11.7349	11.5551	11.553	11.5998	2899	3345	3148	3395	3288	3257	3074	3031	3351	24.3648	24.8756	22.1394	25.9713	25.7163	25.9208	21.6065	21.9026	23.1439	58.8292	58.0688	53.0456	60.1536	59.543
638	BIK	BCL2 interacting killer	NM_001197	protein_coding	NP_001188.1	2.73543	1.11584e-35	7.20049e-34	-1.50337	0.000180822	0.000845855	4.05427	1.65702e-59	4.86767e-58	7.704	9.15625	7.21429	7.90028	7.95446	7.89877	8.7225	8.68931	8.77481	7.57809	7.66616	7.69856	193	232	227	572	524	562	136	155	171	3.72629	3.93531	3.72933	9.99075	9.52663	10.3292	2.1798	2.56114	2.69208	8.99719	9.18648	8.9354	23.1401	22.0578
639	PRDM1	PR/SET domain 1	NM_001198,NM_182907,XM_006715550,XM_011536062,XM_011536063,XM_011536064,XM_017011187	protein_coding	NP_001189.2;NP_878911.1;XP_006715613.1;XP_011534364.1;XP_011534365.1;XP_011534366.1;XP_016866676.1	9.09549	4.69844e-77	7.96615e-75	-1.42296	0.113859	0.211684	12.7485	4.04128e-84	1.94745e-82	5.65116	8.83043	5.24095	6.46557	6.4342	6.32449	7.94609	8.01187	8.09455	6.22823	6.38806	6.13825	53	56	47	425	434	462	36	52	29	0.176352	0.173512	0.119947	1.38514	1.45065	1.57815	0.085588	0.158279	0.088564	0.425805	0.405042	0.287392	3.20819	3.35881
641	BLM	BLM RecQ like helicase	NM_000057,NM_001287246,NM_001287247,NM_001287248,XM_006720632,XM_011521881,XM_011521882	protein_coding	NP_000048.1;NP_001274175.1;NP_001274176.1;NP_001274177.1;XP_006720695.1;XP_011520183.1;XP_011520184.1	-1.1438	0.0240079	0.0530123	-1.05036	0.387142	0.535362	-1.10431	0.0346447	0.0590985	10.382	10.1875	10.4091	10.4532	10.2893	10.4183	10.2885	10.2842	10.237	10.3835	10.3416	10.3361	1365	1255	1542	1205	1139	1049	1447	1362	1417	4.87917	3.97831	4.88066	3.8625	3.92802	3.58342	4.28463	4.60783	4.18516	11.7808	9.28685	11.694	8.94616	9.09486
642	BLMH	bleomycin hydrolase	NM_000386	protein_coding	NP_000377.1	-1.32473	1.49548e-07	9.845e-07	1.09771	0.0518917	0.112247	-1.47489	5.78025e-20	4.26035e-19	10.875	10.4702	11.1087	10.8136	10.8921	10.9421	10.6003	10.6474	10.6743	10.9685	10.9635	10.9881	1645	2005	2243	1365	1373	1382	2258	2219	2389	13.109	14.0683	15.1962	9.82775	10.2877	10.4828	14.9746	15.1228	15.5062	31.6519	32.8407	36.4098	22.7626	23.8199
643	CXCR5	C-X-C motif chemokine receptor 5	NM_001716,NM_032966	protein_coding	NP_001707.1;NP_116743.1	-1.15819	0.89384	NA	1.12855	0.904039	NA	-1.32696	0.789082	0.854768	0.67195	0.464083	0.949321	0.705947	0.738902	0.702508	0.704484	0.72459	0.706157	0.720365	0.720757	0.719229	1	3	1	1	2	1	2	2	2	0.002025	0.007751	0.003557	0.002707	0.004164	0.003576	0.005803	0.005182	0.004661	0.004889	0.018095	0.008523	0.006271	0.009641
644	BLVRA	biliverdin reductase A	NM_000712,NM_001253823,XM_011515474,XM_017012520,XM_024446867	protein_coding	NP_000703.2;NP_001240752.1;XP_011513776.1;XP_016868009.1;XP_024302635.1	1.08484	0.0788233	0.145188	-1.01191	0.790807	0.869369	1.0822	0.0540162	0.0887858	10.9802	11.0976	11.0618	11.0223	11.065	11.0245	11.1393	11.1028	11.0659	11.048	10.9979	11.0562	1886	2206	2224	2309	2104	1965	2233	2082	2333	31.5052	32.733	31.8121	34.4097	33.2705	31.4014	31.1407	29.6255	32.3507	76.0697	76.411	76.2213	79.6984	77.0339
645	BLVRB	biliverdin reductase B	NM_000713	protein_coding	NP_000704.1	1.19689	0.000666108	0.00222645	-1.13143	0.0201197	0.0511617	1.3348	7.92959e-15	4.36936e-14	11.2679	11.5271	11.1887	11.3171	11.4115	11.2321	11.4594	11.4636	11.5017	11.2473	11.218	11.2074	2328	2888	2479	2931	2798	2847	2466	2354	2434	53.5476	58.5024	48.4998	60.9377	60.5381	62.3789	47.2257	46.3252	45.6121	129.292	136.566	116.205	141.141	140.169
646	BNC1	basonuclin 1	NM_001301206,NM_001717,XM_011521893,XM_011521894	protein_coding	NP_001288135.1;NP_001708.3;XP_011520195.1;XP_011520196.1	-1.20356	0.0719262	0.134431	-1.04279	0.636808	0.755399	-1.17014	0.123598	0.186617	8.08563	7.81905	8.12239	8.11921	8.04858	8.05975	7.78355	8.00605	7.99998	8.0434	8.01139	8.09397	273	277	297	184	239	231	284	269	314	1.10265	0.951732	0.975477	0.663235	0.899078	0.858711	0.908128	0.883652	1.02045	2.66237	2.22169	2.33722	1.53615	2.08171
648	BMI1	BMI1 proto-oncogene, polycomb ring finger	NM_005180	protein_coding	NP_005171.4	1.2171	0.000260574	0.00095393	1.00026	0.995279	0.996801	1.19965	6.36128e-05	0.000160783	12.0997	12.3829	12.1985	12.2056	12.119	12.2137	12.4201	12.3767	12.2396	12.1414	12.2257	12.194	4293	4323	5097	5849	5296	4421	4581	4990	5038	22.2946	19.7679	22.5082	27.4456	25.8691	21.8646	19.7987	22.1675	21.3087	53.8307	46.1456	53.9291	63.5683	59.8968
649	BMP1	bone morphogenetic protein 1	NM_001199,NM_006129,NR_033403,NR_033404	protein_coding	NP_001190.1;NP_006120.1	1.06495	0.253433	0.374765	-1.15448	0.0111957	0.0311183	1.21177	3.84667e-05	9.96542e-05	10.3876	10.4779	10.2787	10.4329	10.4755	10.333	10.4534	10.4546	10.4859	10.271	10.2862	10.3428	1299	1519	1359	1423	1354	1368	1233	1241	1390	6.88101	7.24321	6.14138	6.68727	6.81557	6.86331	5.48905	5.73922	6.34455	16.6143	16.9083	14.7146	15.4888	15.7806
650	BMP2	bone morphogenetic protein 2	NM_001200	protein_coding	NP_001191.1	1.62735	0.00130642	0.0040732	1.74177	0.00012996	0.00063275	-1.0855	0.523399	0.632252	6.1697	6.86659	7.06388	6.62343	6.47204	6.46438	6.86614	6.76692	6.77109	6.80948	6.88104	6.87857	82	69	72	130	106	104	128	141	147	0.425209	0.311702	0.314679	0.607661	0.515885	0.512248	0.552072	0.624864	0.618137	1.02667	0.727628	0.753965	1.40744	1.19447
651	BMP3	bone morphogenetic protein 3	NM_001201,XM_006714291	protein_coding	NP_001192.4;XP_006714354.1	1.39278	4.66775e-05	0.000198632	-8.08405	1.92562e-69	2.44865e-67	11.1094	1.4783e-109	1.0686e-107	8.77281	9.25203	5.8577	8.53757	8.43344	8.66032	8.79791	8.7721	8.92956	7.26498	7.2052	7.15596	411	404	556	591	546	633	68	58	54	1.25229	1.07846	1.42582	1.62197	1.55745	1.83109	0.17124	0.148482	0.131411	3.02367	2.51752	3.41623	3.75674	3.60609
652	BMP4	bone morphogenetic protein 4	NM_001202,NM_001347912,NM_001347913,NM_001347914,NM_001347915,NM_001347916,NM_001347917,NM_130850,NM_130851	protein_coding	NP_001193.2;NP_001334841.1;NP_001334842.1;NP_001334843.1;NP_001334844.1;NP_001334845.1;NP_001334846.1;NP_570911.2;NP_570912.2	1.22522	0.000504858	0.00172754	-1.45065	3.97421e-09	4.26894e-08	1.75252	5.54359e-23	4.83058e-22	9.61971	9.91346	9.18248	9.58832	9.68196	9.62571	9.79534	9.78594	9.82551	9.3667	9.34626	9.29847	709	882	872	967	909	927	620	597	588	7.10244	8.06586	7.64233	9.06933	8.75964	9.14955	5.13587	5.02218	4.96761	17.149	18.8287	18.3109	21.006	20.2819
654	BMP6	bone morphogenetic protein 6	NM_001718	protein_coding	NP_001709.1	1.12069	0.211589	0.324686	-1.00695	0.93429	0.961477	1.11247	0.229354	0.320005	8.16941	8.33291	8.25787	8.23517	8.23282	8.24184	8.42656	8.22833	8.2939	8.23084	8.21754	8.26352	273	303	324	373	275	292	312	303	337	1.32336	1.2936	1.33536	1.63709	1.25653	1.35031	1.25906	1.25701	1.33196	3.19527	3.01974	3.1995	3.79177	2.90934
656	BMP8B	bone morphogenetic protein 8b	NM_001720,XM_005271149,XM_011542022,XM_011542024,XM_011542025,XM_017002155,XM_017002156,XM_024449299,XR_946748,XR_946749,XR_946750	protein_coding	NP_001711.2;XP_005271206.1;XP_011540324.1;XP_011540326.2;XP_011540327.1;XP_016857644.1;XP_016857645.1;XP_024305067.1	-1.12485	0.240296	0.35943	-1.01939	0.83724	0.89989	-1.11891	0.278634	0.377433	8.06082	7.89291	8.13315	8.03946	8.09488	8.08122	7.85001	8.07522	8.00569	8.11162	8.12063	7.95252	243	291	302	200	259	230	307	307	257	1.14965	1.25233	1.21423	0.809346	1.11149	1.07732	1.24214	1.23351	0.99312	2.77586	2.9234	2.90927	1.87457	2.57351
657	BMPR1A	bone morphogenetic protein receptor type 1A	NM_004329,XM_011540103,XM_011540104	protein_coding	NP_004320.2;XP_011538405.1;XP_011538406.1	1.01784	0.743118	0.824976	1.23664	2.28397e-05	0.000131971	-1.23212	3.9309e-06	1.11911e-05	10.7253	10.7503	11.1301	10.8531	10.7484	10.837	10.8628	10.8442	10.7624	11.0199	11.0408	10.9528	1684	1657	1944	1822	1694	1499	2343	2371	2247	4.81022	4.16447	4.71603	4.69792	4.55792	4.07945	5.5762	5.78907	5.23148	11.6144	9.72142	11.2995	10.8811	10.5533
658	BMPR1B	bone morphogenetic protein receptor type 1B	NM_001203,NM_001256792,NM_001256793,NM_001256794,XM_011532201,XM_017008558,XM_017008559,XM_017008560,XM_017008561	protein_coding	NP_001194.1;NP_001243721.1;NP_001243722.1;NP_001243723.1;XP_011530503.1;XP_016864047.1;XP_016864048.1;XP_016864049.1;XP_016864050.1	-1.48331	0.000883692	0.00287375	-1.54559	0.000151534	0.00072313	1.02729	0.828807	0.8863	7.64466	7.0732	7.11356	7.58722	7.40236	7.46698	7.21745	7.27047	7.13419	7.21161	7.21936	7.13927	217	188	217	138	142	112	147	147	136	0.707277	0.539987	0.605892	0.403717	0.432284	0.349485	0.394711	0.411926	0.36296	1.70774	1.26053	1.4517	0.935074	1.0009
659	BMPR2	bone morphogenetic protein receptor type 2	NM_001204,XM_011511687	protein_coding	NP_001195.2;XP_011509989.1	1.68628	8.13428e-16	1.55785e-14	-1.10581	0.135904	0.243405	1.83847	2.32702e-34	3.27136e-33	10.6184	11.3713	10.5713	10.8695	10.6245	10.7313	11.2645	11.1977	11.1348	10.7391	10.6671	10.5967	1725	1435	1725	2872	2537	2307	1701	1542	1482	2.62664	1.92357	2.23296	3.9509	3.63232	3.34544	2.15491	2.00808	1.83671	6.34206	4.49032	5.35014	9.1509	8.4102
661	POLR3D	RNA polymerase III subunit D	NM_001722,XR_949463	protein_coding	NP_001713.2	1.02086	0.672705	0.770702	1.01757	0.700346	0.803115	-1.01107	0.789255	0.854859	11.123	11.153	11.247	11.1529	11.2251	11.1421	11.1504	11.1684	11.2409	11.2218	11.1837	11.1831	2068	2502	2402	2206	2140	2267	2573	2434	2547	7.19826	7.59106	7.08487	6.86531	6.99348	7.6657	7.37597	7.24968	7.19818	17.3803	17.7203	16.9752	15.9011	16.1926
662	BNIP1	BCL2 interacting protein 1	NM_001205,NM_013978,NM_013979,NM_013980,XM_011534638,XM_011534639	protein_coding	NP_001196.2;NP_053581.2;NP_053582.2;NP_053583.2;XP_011532940.1;XP_011532941.1	1.06337	0.272687	0.396723	1.06829	0.218409	0.350191	-1.01895	0.711405	0.795553	9.74907	9.83772	9.94321	9.80894	9.82317	9.82416	9.88726	9.8542	9.85531	9.87862	9.88685	9.87847	808	915	968	949	867	846	1009	1007	1044	12.498	12.3866	12.7042	13.1876	12.5811	12.3161	13.0536	13.2496	12.941	30.1765	28.9149	30.4389	30.5445	29.1301
663	BNIP2	BCL2 interacting protein 2	NM_001320674,NM_001320675,NM_001368057,NM_001368058,NM_001368059,NM_001368060,NM_001368061,NM_004330	protein_coding	NP_001307603.2;NP_001307604.2;NP_001354986.1;NP_001354987.1;NP_001354988.1;NP_001354989.1;NP_001354990.1;NP_004321.3	1.30961	3.7028e-05	0.000160572	-1.00894	0.886611	0.930001	1.30296	1.35343e-08	4.79804e-08	11.1479	11.5364	11.2332	11.3423	11.0985	11.2688	11.5533	11.4396	11.4144	11.2763	11.2624	11.1801	2424	2022	2619	3295	2753	2607	2581	2510	2385	7.28505	5.34787	6.68496	8.94647	7.78115	7.46224	6.45335	6.44504	5.83145	17.5899	12.4839	16.017	20.7214	18.0163
664	BNIP3	BCL2 interacting protein 3	NM_004052	protein_coding	NP_004043.3	2.57365	1.3087e-133	4.6187e-131	1.47616	5.80788e-25	2.242e-23	1.71884	1.3687e-65	4.63641e-64	12.5559	13.9198	13.2164	12.8431	12.8856	12.8849	13.7242	13.7108	13.6586	13.1816	13.1903	13.2467	5524	6481	6843	16106	15087	13905	9509	9493	10603	62.1894	64.2534	65.5032	163.839	159.754	149.089	89.0972	91.4203	97.2221	150.157	149.991	156.944	379.477	369.892
665	BNIP3L	BCL2 interacting protein 3 like	NM_001330491,NM_004331	protein_coding	NP_001317420.1;NP_004322.1	2.98879	5.7609e-108	1.5567e-105	1.07082	0.129512	0.234377	2.75221	1.0557e-167	1.4357e-165	12.0651	13.6446	12.2623	12.3672	12.2756	12.4008	13.3717	13.351	13.2447	12.4231	12.4309	12.3827	4161	4139	5098	13606	12652	11035	5116	5104	5043	22.1558	19.4073	23.0875	65.4765	63.3739	55.9728	22.673	23.2536	21.872	53.4956	45.3039	55.3171	151.654	146.735
666	BOK	BCL2 family apoptosis regulator BOK	NM_032515,XM_011511696,XM_011511697,XM_017004775,XM_017004776	protein_coding	NP_115904.1;XP_011509998.1;XP_011509999.1;XP_016860264.1;XP_016860265.1	1.22206	0.000353046	0.00125371	1.0263	0.651612	0.766441	1.174	0.00103194	0.00225017	10.1675	10.4574	10.3042	10.2097	10.332	10.2237	10.3871	10.425	10.457	10.2512	10.342	10.2612	1033	1330	1236	1363	1353	1368	1248	1373	1307	7.29565	8.33368	7.43603	8.57683	8.94186	9.34132	7.29422	8.24004	7.55238	17.6155	19.4539	17.8166	19.8653	20.7038
667	DST	dystonin	NM_001144769,NM_001144770,NM_001374722,NM_001374729,NM_001374730,NM_001374734,NM_001374736,NM_001723,NM_015548,NM_183380,XM_005249315,XM_005249316,XM_005249318,XM_005249319,XM_005249320,XM_005249322,XM_005249323,XM_005249324,XM_011514824,XM_011514825,XM_017011205,XM_017011206,XM_017011207,XM_017011209,XM_017011210,XM_017011211,XM_017011212,XM_017011213,XM_017011214,XM_017011215,XM_017011216,XM_01…	protein_coding	NP_001138241.1;NP_001138242.1;NP_001361651.1;NP_001361658.1;NP_001361659.1;NP_001361663.1;NP_001361665.1;NP_001714.1;NP_056363.2;NP_899236.1;XP_005249372.1;XP_005249373.1;XP_005249375.1;XP_005249376.1;XP_005249377.1;XP_005249379.1;XP_005249380.1;XP_005249381.1;XP_011513126.1;XP_011513127.1;XP_016866694.1;XP_016866695.1;XP_016866696.1;XP_016866698.1;XP_016866699.1;XP_016866700.1;XP_016866701.1;XP_…	1.59286	5.89444e-21	1.71325e-19	-1.08997	0.0691702	0.142036	1.71151	9.08986e-35	1.29573e-33	12.5395	13.2109	12.5139	12.7177	12.6163	12.6353	13.153	13.0352	13.0076	12.6159	12.636	12.5165	6065	6002	6485	10515	8795	8316	6193	6267	5698	6.3077	5.50511	5.71517	9.77581	8.15528	8.32551	5.32197	5.58937	4.77437	15.2301	12.851	13.6934	22.6423	18.8826
669	BPGM	bisphosphoglycerate mutase	NM_001293085,NM_001724,NM_199186,XM_011516527	protein_coding	NP_001280014.1;NP_001715.1;NP_954655.1;XP_011514829.1	-1.01429	0.797781	0.865438	-1.07453	0.180042	0.302119	1.04455	0.396578	0.506657	9.88237	9.86199	9.87717	9.9205	9.88915	9.91724	9.86639	9.90391	9.90688	9.86753	9.85134	9.84731	909	975	1065	912	906	886	981	951	991	9.19776	8.86968	9.26357	8.38047	8.53692	8.81516	8.42734	8.51781	8.51675	22.2082	20.7051	22.1953	19.4105	19.7662
670	BPHL	biphenyl hydrolase like	NM_001302777,NM_004332,NR_026648,NR_026649,XR_002956297,XR_002956298,XR_002956299	protein_coding	NP_001289706.1;NP_004323.2	-1.0762	0.229177	0.346178	-1.09406	0.120301	0.221341	1.00225	0.968158	0.978281	9.8411	9.73615	9.8105	9.80291	9.90653	9.84472	9.72433	9.81437	9.81803	9.78078	9.7526	9.81691	822	1034	1016	800	847	829	920	879	994	7.7947	8.63523	8.11299	6.65521	7.60184	7.32441	7.12732	7.12073	7.80672	18.8204	20.1578	19.4386	15.4145	17.6011
672	BRCA1	BRCA1 DNA repair associated	NM_007294,NM_007297,NM_007298,NM_007299,NM_007300,NR_027676	protein_coding	NP_009225.1;NP_009228.2;NP_009229.2;NP_009230.2;NP_009231.2	1.00706	0.925113	0.951014	-1.24898	0.0673508	0.138877	1.23988	2.08179e-05	5.53056e-05	10.6349	10.6441	10.4127	10.8034	10.4697	10.6042	10.6759	10.6531	10.5756	10.475	10.4977	10.3803	1829	1386	1715	1694	1568	1397	1440	1462	1330	5.36214	3.8666	3.94373	4.37601	3.90791	3.72074	3.33697	3.87359	2.92392	12.947	9.02609	9.44909	10.1355	9.04829
673	BRAF	B-Raf proto-oncogene, serine/threonine kinase	NM_001354609,NM_001374244,NM_001374258,NM_001378467,NM_001378468,NM_001378469,NM_001378470,NM_001378471,NM_001378472,NM_001378473,NM_001378474,NM_001378475,NM_004333,XM_017012559,XR_001744857,XR_001744858	protein_coding	NP_001341538.1;NP_001361173.1;NP_001361187.1;NP_001365396.1;NP_001365397.1;NP_001365398.1;NP_001365399.1;NP_001365400.1;NP_001365401.1;NP_001365402.1;NP_001365403.1;NP_001365404.1;NP_004324.2;XP_016868048.1	1.39392	3.59963e-12	4.69118e-11	-1.09558	0.0759648	0.153003	1.50571	1.33517e-19	9.66633e-19	10.3432	10.822	10.3102	10.4555	10.4255	10.4267	10.7251	10.7336	10.6988	10.3819	10.4011	10.3139	1263	1357	1436	1842	1767	1656	1330	1345	1268	2.50963	2.36287	2.4743	3.2595	3.27367	3.19421	2.17121	2.23774	2.02958	6.05953	5.51581	5.92837	7.54952	7.57978
675	BRCA2	BRCA2 DNA repair associated	NM_000059	protein_coding	NP_000050.3	-1.09006	0.239863	0.358933	1.01128	0.874934	0.922445	-1.11785	0.0954008	0.148274	9.56408	9.43924	9.67878	9.61153	9.48266	9.6701	9.58408	9.52132	9.43423	9.51607	9.685	9.61403	737	702	929	763	672	588	755	913	879	1.13303	0.949654	1.21423	1.05924	0.970801	0.860856	0.965824	1.20073	1.10021	2.73572	2.21685	2.90927	2.45336	2.24777
677	ZFP36L1	ZFP36 ring finger protein like 1	NM_001244698,NM_001244701,NM_004926	protein_coding	NP_001231627.1;NP_001231630.1;NP_004917.2	1.45914	7.65473e-16	1.47254e-14	-1.75482	7.13472e-30	3.49541e-28	2.52427	1.1054e-104	7.3006e-103	10.8013	11.3466	10.0887	10.7999	10.8616	10.7874	11.1353	11.124	11.1892	10.3491	10.3512	10.3755	1663	1987	1928	2591	2432	2544	1106	1096	1184	10.1103	10.637	9.95256	14.2321	13.9069	14.7453	5.57945	5.67104	5.86411	24.4115	24.8307	23.8462	32.9639	32.1998
678	ZFP36L2	ZFP36 ring finger protein like 2	NM_006887	protein_coding	NP_008818.3	1.0919	0.0499382	0.0986556	1.18615	2.50928e-05	0.000143535	-1.1019	0.0135222	0.0249541	11.5715	11.6983	11.9165	11.6551	11.681	11.6592	11.7837	11.6807	11.7422	11.7807	11.8325	11.849	2858	3279	3378	3546	2993	3131	3796	3979	4245	14.2238	14.3757	14.2977	15.9504	14.0128	14.8423	15.728	16.945	17.2116	34.3437	33.5582	34.2569	36.9437	32.4448
682	BSG	basigin (Ok blood group)	NM_001322243,NM_001728,NM_198589,NM_198590,NM_198591,XM_017027173	protein_coding	NP_001309172.1;NP_001719.2;NP_940991.1;NP_940992.1;NP_940993.1;XP_016882662.1	1.20263	4.67231e-06	2.38216e-05	1.25403	5.97948e-09	6.26342e-08	-1.05774	0.0384403	0.0650354	14.3045	14.5708	14.73	14.3995	14.4882	14.3898	14.5564	14.5938	14.5999	14.6278	14.6203	14.6512	18627	22974	21664	23861	23647	23203	27775	27221	29502	212.504	231.677	210.855	245.356	254.723	253.266	264.791	266.77	274.183	513.093	540.819	505.204	568.282	589.78
683	BST1	bone marrow stromal cell antigen 1	NM_004334,XM_005248185,XM_005248186,XM_011513878,XM_011513879,XM_011513881,XM_017008565,XM_017008566	protein_coding	NP_004325.2;XP_005248242.1;XP_005248243.1;XP_011512180.1;XP_011512181.1;XP_011512183.1;XP_016864054.1;XP_016864055.1	1.19256	0.504514	0.627883	-1.06262	0.816153	0.886326	1.2497	0.390034	0.499744	4.91977	5.17713	4.93746	4.91557	4.95532	5.12155	5.17131	5.08978	4.91851	5.03202	5.00439	4.91085	22	28	46	47	37	22	36	33	26	0.19656	0.174992	0.303549	0.290425	0.304147	0.146662	0.247803	0.223986	0.179501	0.474597	0.408494	0.727299	0.67267	0.704215
685	BTC	betacellulin	NM_001316963,NM_001729,XM_011532211,XM_017008568	protein_coding	NP_001303892.1;NP_001720.1;XP_011530513.1;XP_016864057.1	-1.24728	0.00883196	0.0220914	-2.43527	4.27728e-22	1.39832e-20	1.9253	2.76937e-13	1.38544e-12	8.93072	8.61098	7.74541	8.80422	8.61625	8.82	8.62785	8.54883	8.50879	8.12191	8.10639	7.99394	494	439	591	428	369	342	236	228	202	3.62223	2.8132	3.62467	2.82178	2.49782	2.37934	1.48361	1.41984	1.18388	8.74593	6.56705	8.68465	6.53569	5.78341
686	BTD	biotinidase	NM_001281723,NM_001281724,NM_001281725,NM_001281726,NM_001323582,NM_001370658,NM_001370752,NM_001370753,XM_011534041,XM_017007088,XM_024453724	protein_coding	NP_001268652.2;NP_001268653.2;NP_001268654.1;NP_001268655.2;NP_001310511.1;NP_001357587.1;NP_001357681.1;NP_001357682.1;XP_011532343.1;XP_016862577.1;XP_024309492.1	-1.16972	0.00711851	0.0183087	1.09417	0.0933047	0.180554	-1.29814	1.21424e-06	3.62672e-06	9.87541	9.64909	10.104	9.90409	9.92462	9.89042	9.76146	9.81888	9.73202	10.0081	10.0107	9.95143	890	1015	1030	802	817	716	1155	1145	1119	1.80284	1.8426	1.85172	1.50788	1.70351	1.47741	1.77001	2.20444	1.99332	4.35297	4.30131	4.43669	3.49249	3.94428
687	KLF9	Kruppel like factor 9	NM_001206	protein_coding	NP_001197.1	1.52267	0.0701896	0.131698	1.59721	0.0374551	0.0861712	-1.06366	0.767341	0.838993	4.89167	5.49341	5.66196	5.32711	5.20821	5.23375	5.39469	5.49471	5.36417	5.46519	5.50491	5.3693	34	27	31	43	51	37	54	58	45	0.119324	0.082738	0.09261	0.137159	0.169002	0.122129	0.158192	0.17441	0.128163	0.28811	0.193141	0.221891	0.317682	0.391305
688	KLF5	Kruppel like factor 5	NM_001286818,NM_001730	protein_coding	NP_001273747.1;NP_001721.2	1.28614	2.79879e-07	1.76522e-06	-1.04863	0.298438	0.443287	1.33	9.46163e-17	5.85689e-16	12.2586	12.6217	12.2886	12.3548	12.2596	12.4047	12.5912	12.5767	12.5074	12.3229	12.3194	12.2795	4728	4712	5888	6602	6173	5569	5237	5155	5153	25.9973	22.7918	27.5718	32.7914	31.954	29.111	24.0405	24.2856	23.0397	62.771	53.2046	66.0614	75.95	73.9856
689	BTF3	basic transcription factor 3	NM_001037637,NM_001207	protein_coding	NP_001032726.1;NP_001198.2	1.1426	0.000125191	0.000489168	-1.01785	0.576815	0.708131	1.14662	3.51049e-07	1.09931e-06	13.8284	14.0207	13.9015	13.8916	13.8924	13.8984	14.0067	14.0311	13.9832	13.8843	13.8816	13.8918	13781	15356	16337	16794	16399	15144	15705	15475	16394	246.399	241.557	248.289	271.471	275.65	258.762	231.814	232.414	238.712	594.935	563.883	594.895	628.77	638.234
694	BTG1	BTG anti-proliferation factor 1	NM_001731	protein_coding	NP_001722.1	2.08593	8.05543e-59	9.54183e-57	1.07878	0.107974	0.202854	1.90648	3.34056e-62	1.0413e-60	11.0375	12.0986	11.2457	11.2156	11.2274	11.2941	11.9286	11.881	11.8578	11.2803	11.3006	11.3669	1924	2173	2488	4623	4174	3967	2391	2421	2742	7.63869	7.59877	8.40041	16.5902	15.5888	15.0025	7.90201	8.22374	8.86912	18.4437	17.7384	20.1272	38.4256	36.094
699	BUB1	BUB1 mitotic checkpoint serine/threonine kinase	NM_001278616,NM_001278617,NM_004336,XR_923001	protein_coding	NP_001265545.1;NP_001265546.1;NP_004327.1	1.22096	6.53278e-07	3.90004e-06	-1.6689	2.55119e-35	1.51616e-33	2.00928	3.5975e-105	2.3931e-103	12.8568	13.1447	12.2165	12.8684	12.7931	12.8746	13.0401	13.019	13.0052	12.4175	12.448	12.3768	7227	7391	8559	9343	8675	8327	4911	5037	4835	36.7767	32.9699	36.7401	42.8105	40.6635	38.7559	20.493	21.8515	19.5526	88.7981	76.9639	88.0287	99.156	94.1515
701	BUB1B	BUB1 mitotic checkpoint serine/threonine kinase B	NM_001211	protein_coding	NP_001202.5	1.14638	0.000996015	0.00319482	-1.10796	0.0167537	0.0438201	1.25232	1.0972e-10	4.59189e-10	12.5442	12.7411	12.4948	12.6271	12.5429	12.6115	12.7378	12.7041	12.6881	12.5652	12.4959	12.4749	5890	5954	6806	7139	6531	6251	6306	5752	5876	29.5134	26.2699	28.9994	32.3216	30.777	29.8263	26.2965	24.6549	23.979	71.2606	61.3236	69.482	74.8619	71.2604
705	BYSL	bystin like	NM_004053	protein_coding	NP_004044.3	-1.24788	1.50816e-05	7.007e-05	1.36083	1.43594e-12	2.3947e-11	-1.7225	3.25793e-37	5.09503e-36	11.0981	10.7788	11.6413	11.1546	11.2028	11.1235	10.9066	11.0247	10.973	11.4148	11.4508	11.4557	2068	2434	2346	1646	1804	1652	3192	3283	3456	22.1221	22.9301	21.3459	15.9154	18.1554	16.8265	28.4254	30.049	30.1226	53.4142	53.5273	51.1442	36.8626	42.0367
706	TSPO	translocator protein	NM_000714,NM_001256530,NM_001256531,NR_046308	protein_coding	NP_000705.2;NP_001243459.1;NP_001243460.1	1.61565	3.01637e-21	8.93237e-20	1.06686	0.212199	0.341915	1.49273	1.85687e-29	2.17563e-28	11.5091	12.2011	11.7014	11.6422	11.749	11.5826	12.1076	12.0696	12.0537	11.6826	11.757	11.7264	2711	3421	2970	4921	4485	4295	3268	3523	3560	59.5196	66.7402	55.3624	98.115	93.3982	90.5786	59.6319	66.315	63.6553	143.711	155.796	132.647	227.25	216.252
708	C1QBP	complement C1q binding protein	NM_001212	protein_coding	NP_001203.1	-1.08218	0.0295535	0.0634905	1.24625	6.86803e-10	8.22546e-09	-1.36802	1.26594e-29	1.49374e-28	13.3213	13.2074	13.7377	13.3758	13.4251	13.3759	13.3271	13.3181	13.3125	13.5687	13.6079	13.6099	9541	11237	11224	9650	9073	8784	13632	14071	14765	150.05	155.621	150.095	137.131	134.201	131.561	178.425	189.305	189.13	362.297	363.277	359.625	317.618	310.727
715	C1R	complement C1r	NM_001354346,NM_001733	protein_coding	NP_001341275.1;NP_001724.4	1.03684	0.760809	0.837475	-1.30613	0.0329504	0.077372	1.33584	0.0184234	0.0331817	7.25362	7.30851	6.96995	7.15646	7.23412	7.32347	7.28699	7.20504	7.29247	7.1004	7.11744	6.99018	128	160	192	166	140	155	135	137	117	0.942546	1.04079	1.20518	1.10529	0.971079	1.08627	0.829665	0.864481	0.694572	2.27579	2.42959	2.8876	2.56003	2.24842
716	C1S	complement C1s	NM_001346850,NM_001734,NM_201442,XM_005253760	protein_coding	NP_001333779.1;NP_001725.1;NP_958850.1;XP_005253817.1	1.2848	0.44891	0.57721	-1.18095	0.638387	0.756502	1.49567	0.198612	0.282896	4.24267	4.5971	4.09332	4.4449	4.15508	4.30906	4.30783	4.38868	4.43539	4.31524	4.25231	4.2418	28	9	21	19	24	27	21	16	16	0.182158	0.051698	0.117892	0.109414	0.156234	0.167073	0.112545	0.088012	0.085294	0.439825	0.120683	0.282466	0.25342	0.361741
717	C2	complement C2	NM_000063,NM_001145903,NM_001178063,NM_001282457,NM_001282458,NM_001282459	protein_coding	NP_000054.2;NP_001139375.1;NP_001171534.1;NP_001269386.1;NP_001269387.1;NP_001269388.1	1.61465	0.120442	0.206418	-1.4611	0.319488	0.46642	2.33532	0.00880871	0.0168379	4.13428	4.83616	3.69458	4.19171	4.18457	4.39818	4.40614	4.37256	4.4317	4.20609	4.23619	4.09861	12	13	31	29	25	29	15	17	8	0.099063	0.085581	0.209789	0.1947	0.202104	0.246985	0.122056	0.119899	0.0482	0.239189	0.199777	0.502651	0.450956	0.467947
718	C3	complement C3	NM_000064	protein_coding	NP_000055.2	1.00791	0.858607	0.908013	-8.23056	0	0	8.17881	0	0	12.792	12.8035	9.84999	12.4978	12.5664	12.47	12.4594	12.5067	12.5742	10.8501	10.8238	10.814	6639	7940	7582	6820	6811	7124	981	929	958	23.3306	24.5732	22.6579	21.6576	22.5143	23.8452	2.86952	2.79147	2.74168	56.332	57.3628	54.288	50.1624	52.1291
720	C4A	complement C4A (Rodgers blood group)	NM_001252204,NM_007293	protein_coding	NP_001239133.1;NP_009224.2	-1.47293	0.0356278	0.0743241	-1.51694	0.0277093	0.0668999	1.01552	0.942726	0.959448	6.14026	5.58178	5.63585	5.94652	5.97905	5.89187	5.73096	5.68474	5.81339	5.60368	5.74897	5.84125	68	80	72	47	40	52	37	52	66	0.226973	0.237244	0.206225	0.139371	0.121978	0.166481	0.101579	0.148278	0.179542	0.54803	0.553816	0.494111	0.322806	0.282425
721	C4B	complement C4B (Chido blood group)	NM_001002029	protein_coding	NP_001002029.3	-1.61346	0.0220584	0.0492346	-1.62548	0.0191129	0.0489831	-1.00667	0.977731	0.984595	5.81189	5.12174	5.20836	5.56556	5.59831	5.48906	5.29399	5.36904	5.35706	5.25712	5.38584	5.37649	55	65	55	31	36	34	30	42	43	0.185167	0.192729	0.157758	0.09372	0.113606	0.108363	0.081948	0.119711	0.11745	0.447089	0.449901	0.377986	0.21707	0.263041
726	CAPN5	calpain 5	NM_004055,XM_011545225,XM_017018223	protein_coding	NP_004046.2;XP_011543527.1;XP_016873712.2	-1.04463	0.457407	0.584526	1.16346	0.00460111	0.0144702	-1.23295	9.05263e-06	2.49685e-05	10.4034	10.3408	10.7207	10.4397	10.5497	10.4109	10.3832	10.4063	10.4891	10.5862	10.6187	10.613	1244	1575	1414	1244	1215	1306	1696	1740	1810	5.23309	5.83677	5.05959	4.7301	4.80466	5.23325	5.94261	6.26475	6.20163	12.6354	13.6252	12.1227	10.9557	11.1246
727	C5	complement C5	NM_001317163,NM_001317164,NM_001735	protein_coding	NP_001304092.1;NP_001304093.1;NP_001726.2	-1.03656	0.743834	0.825453	-1.22018	0.092237	0.178928	1.1606	0.190178	0.272659	7.59813	7.54426	7.40887	7.67181	7.47129	7.59436	7.56801	7.54674	7.54074	7.51723	7.49579	7.32026	208	175	220	193	178	172	193	185	149	0.794896	0.525699	0.716941	0.650155	0.578595	0.556232	0.537067	0.535249	0.410326	1.91929	1.22718	1.71778	1.50586	1.33967
728	C5AR1	complement C5a receptor 1	NM_001736,XM_005259190	protein_coding	NP_001727.2;XP_005259247.1	-1.39833	0.174259	0.278911	-1.5017	0.0990238	0.189394	1.05918	0.833312	0.889771	5.21013	4.72787	4.72368	4.99609	4.94501	5.05373	4.87897	4.8455	4.90464	4.9119	4.84781	4.81017	35	34	47	27	23	27	32	26	24	0.273354	0.236112	0.315498	0.192433	0.167743	0.199092	0.207499	0.171803	0.150239	0.660017	0.551173	0.755927	0.445705	0.388388
734	OSGIN2	oxidative stress induced growth inhibitor family member 2	NM_001126111,NM_004337,XM_011517287,XM_011517288	protein_coding	NP_001119583.1;NP_004328.1;XP_011515589.1;XP_011515590.1	1.39714	5.14118e-10	4.95054e-09	-1.25188	2.40467e-05	0.000138345	1.72513	1.08295e-44	2.23404e-43	11.5817	12.0645	11.3562	11.611	11.575	11.7495	11.9526	11.9755	11.8917	11.4889	11.4853	11.416	2790	2978	3847	4388	4275	3799	2777	2733	2633	11.6326	11.0245	12.6481	16.8424	15.5464	13.7994	9.27275	9.88321	9.14821	28.087	25.7352	30.3046	39.0097	35.9958
738	VPS51	VPS51 subunit of GARP complex	NM_013265,NR_073519	protein_coding	NP_037397.2	1.05654	0.270173	0.394159	1.01731	0.728652	0.823508	1.02375	0.490233	0.600126	11.8125	11.892	11.9363	11.8286	11.9635	11.8106	11.9082	11.8969	11.9337	11.8623	11.9108	11.9025	3259	4234	3754	3821	3584	3642	3894	4069	4220	22.5068	25.7545	22.0521	23.8437	23.2806	23.9584	22.3893	24.0433	23.7473	54.3431	60.1204	52.8363	55.2258	53.9034
740	MRPL49	mitochondrial ribosomal protein L49	NM_004927,NR_037567,NR_037568	protein_coding	NP_004918.1	-1.09417	0.0335804	0.0707705	1.2015	3.00291e-06	2.05673e-05	-1.33358	8.8611e-21	6.8271e-20	12.7085	12.5787	13.0722	12.7501	12.8257	12.7338	12.6886	12.6565	12.7184	12.9465	12.9292	12.9452	6212	7539	7171	6188	5662	5932	8917	8644	9214	56.3642	60.3156	55.3694	50.7811	48.3647	51.3448	67.3436	67.1132	68.0109	136.092	140.799	132.664	117.617	111.983
741	ZNHIT2	zinc finger HIT-type containing 2	NM_014205	protein_coding	NP_055020.1	-1.20772	0.0369439	0.0764792	1.26647	0.00371804	0.0120389	-1.55156	9.65653e-08	3.1853e-07	8.39537	8.12292	8.83598	8.39993	8.53301	8.41744	8.37364	8.25393	8.28662	8.62448	8.71507	8.59693	299	395	360	309	249	254	457	505	457	4.2239	4.91907	4.32759	3.95034	3.30712	3.41689	5.382	6.11289	5.26233	10.1987	11.4829	10.3688	9.14962	7.65724
745	MYRF	myelin regulatory factor	NM_001127392,NM_013279,XM_005274222,XM_005274223,XM_005274224,XM_005274225,XM_005274226,XM_005274227,XM_005274228,XM_011545234,XM_024448677	protein_coding	NP_001120864.1;NP_037411.1;XP_005274279.1;XP_005274280.1;XP_005274281.1;XP_005274282.1;XP_005274283.1;XP_005274284.1;XP_005274285.1;XP_011543536.1;XP_024304445.1	-1.32268	6.94001e-05	0.000284544	1.13507	0.0453801	0.100616	-1.52293	4.22805e-11	1.82138e-10	9.29936	8.89677	9.58134	9.26299	9.37131	9.30401	9.04682	9.1332	9.07231	9.40938	9.40263	9.46954	563	714	696	459	487	439	771	756	856	1.77131	1.9767	1.85645	1.29818	1.43053	1.31767	2.00054	2.01558	2.19244	4.27686	4.61435	4.44802	3.00679	3.31223
746	TMEM258	transmembrane protein 258	NM_014206	protein_coding	NP_055021.1	1.27934	6.78192e-09	5.46281e-08	1.0858	0.0610672	0.128276	1.1616	4.79639e-05	0.000122888	11.2051	11.5605	11.4227	11.2995	11.346	11.2936	11.5249	11.5275	11.5148	11.432	11.367	11.3728	2207	2595	2578	3062	2918	2803	2959	2713	2860	70.1858	72.6905	69.7222	88.0006	87.2779	84.9038	78.3155	73.8185	74.0871	169.465	169.686	167.053	203.823	202.081
747	DAGLA	diacylglycerol lipase alpha	NM_006133,XM_017018238,XM_017018239,XM_017018240	protein_coding	NP_006124.1;XP_016873727.1;XP_016873728.1;XP_016873729.1	-1.41536	2.94734e-07	1.85148e-06	-1.00561	0.926596	0.956176	-1.42763	5.91261e-10	2.33855e-09	10.0027	9.50193	10.0944	9.88198	10.0579	9.98647	9.74815	9.61868	9.68272	9.97235	10.0234	9.94529	871	1190	1158	793	641	677	1113	1167	1116	2.81309	3.34931	3.15727	2.30488	1.92092	2.06718	2.94665	3.22337	2.89289	6.79225	7.81852	7.56477	5.33846	4.44767
752	FMNL1	formin like 1	NM_005892,XM_006722062,XM_006722063,XM_006722064,XM_006722065,XM_006722066,XM_006722069,XM_006722070,XM_011525179,XM_011525180,XM_011525182	protein_coding	NP_005883.3;XP_006722125.1;XP_006722126.1;XP_006722127.1;XP_006722128.1;XP_006722129.1;XP_006722132.1;XP_006722133.1;XP_011523481.1;XP_011523482.1;XP_011523484.1	1.07135	0.167267	0.269919	1.43852	4.13639e-14	7.95715e-13	-1.36187	1.72655e-12	8.15947e-12	10.4386	10.5378	11.0615	10.5976	10.5663	10.5428	10.5997	10.6124	10.6546	10.8471	10.9331	10.8904	1364	1463	1503	1463	1411	1445	2092	2277	2273	4.47054	4.19268	4.17085	4.44865	4.20526	4.52585	5.75213	6.48163	6.13885	10.7942	9.78728	9.99327	10.3038	9.73679
754	PTTG1IP	PTTG1 interacting protein	NM_001286822,NM_004339,NR_104597	protein_coding	NP_001273751.1;NP_004330.1	1.30151	2.97547e-14	4.81135e-13	-1.12982	0.00113338	0.00431354	1.44964	3.69918e-36	5.56696e-35	14.6304	15.0106	14.5531	14.6797	14.7358	14.689	14.9289	14.9385	14.9291	14.5774	14.5799	14.6501	23499	27885	27935	33253	31928	30795	23989	23779	27013	165.827	173.387	167.648	212.086	211.978	207.071	141.058	143.559	155.286	400.392	404.748	401.682	491.226	490.81
755	CFAP410	cilia and flagella associated protein 410	NM_001271440,NM_001271441,NM_001271442,NM_004928,XM_006724051,XM_006724053,XM_017028470,XM_017028471,XM_017028472,XR_937571	protein_coding	NP_001258369.1;NP_001258370.1;NP_001258371.1;NP_004919.1;XP_006724114.1;XP_006724116.1;XP_016883959.1;XP_016883960.1;XP_016883961.1	-1.01471	0.861706	0.910065	-1.4671	1.62588e-05	9.67914e-05	1.42552	1.36825e-05	3.70847e-05	8.67896	8.6591	8.22614	8.54629	8.75245	8.60619	8.62742	8.57769	8.66149	8.41169	8.34063	8.28954	347	498	440	411	367	397	335	301	294	2.84794	3.69623	3.08314	3.0684	2.90117	3.13489	2.30367	2.14567	1.96843	6.8764	8.62838	7.38715	7.10691	6.71732
757	TMEM50B	transmembrane protein 50B	NM_006134,NR_040016,XM_011529746	protein_coding	NP_006125.2;XP_011528048.1	1.05129	0.392046	0.522295	-1.00271	0.95977	0.976139	1.03935	0.465812	0.576301	10.2939	10.3662	10.3888	10.3235	10.3114	10.4019	10.4153	10.4335	10.2997	10.297	10.359	10.3953	1161	1274	1497	1383	1342	1118	1293	1375	1502	8.6879	8.13352	9.18556	9.30771	9.10212	7.35618	7.08694	8.89153	8.52886	20.9771	18.9866	22.0084	21.5581	21.0749
767	CA8	carbonic anhydrase 8	NM_001321837,NM_001321838,NM_001321839,NM_004056,NR_135821,XM_011517587,XM_011517588,XM_017013818	protein_coding	NP_001308766.1;NP_001308767.1;NP_001308768.1;NP_004047.3;XP_011515889.1;XP_011515890.1;XP_016869307.1	1.41814	0.0375831	0.0776353	-1.50369	0.0448652	0.0997813	2.10318	8.95955e-05	0.000222264	5.92488	6.43212	5.43562	5.88829	6.02714	5.98324	6.12163	6.24014	6.10579	5.8239	5.65364	5.85974	49	72	70	82	95	74	49	31	55	0.169134	0.274962	0.220928	0.268448	0.310582	0.253041	0.14118	0.095057	0.241887	0.408378	0.641863	0.529339	0.621769	0.719117
768	CA9	carbonic anhydrase 9	NM_001216,XR_001746374,XR_428428	protein_coding	NP_001207.2	2.7395	1.0748e-145	4.3226e-143	1.06203	0.156872	0.271566	2.54294	1.2137e-182	1.8725e-180	11.2437	12.6974	11.4291	11.5113	11.5324	11.4839	12.3919	12.4035	12.4058	11.5398	11.5671	11.5893	2309	2638	2627	6655	6401	6253	2748	2807	3019	27.3523	27.5982	26.5027	71.4569	71.5091	70.7591	27.1	28.4722	29.1954	66.0425	64.4245	63.5	165.505	165.571
770	CA11	carbonic anhydrase 11	NM_001217,NR_136241,XR_002958355	protein_coding	NP_001208.2	1.04795	0.674723	0.771936	1.12203	0.273736	0.415517	-1.08622	0.41384	0.524211	7.73278	7.79997	7.99637	7.83702	7.90786	7.67981	7.72823	7.89555	7.89506	7.96528	7.83885	7.9011	209	256	197	192	230	224	285	238	271	2.13256	2.02956	1.5022	1.59291	1.89944	1.85086	2.29371	1.95656	2.0635	5.14909	4.73775	3.59924	3.68944	4.39793
771	CA12	carbonic anhydrase 12	NM_001218,NM_001293642,NM_206925,NR_135511	protein_coding	NP_001209.1;NP_001280571.1;NP_996808.1	1.30451	2.55033e-12	3.40846e-11	1.18468	2.86723e-05	0.000161412	1.08562	0.0190548	0.034255	12.0643	12.4479	12.4075	12.1853	12.2086	12.1829	12.3982	12.4286	12.4324	12.3035	12.3375	12.3967	4036	4617	4734	5513	5420	5304	5318	5464	6118	15.3427	16.555	16.2563	19.8151	17.0235	20.0003	18.8969	17.9397	19.9855	37.0452	38.6455	38.9497	45.8949	39.4158
779	CACNA1S	calcium voltage-gated channel subunit alpha1 S	NM_000069,XM_005245478	protein_coding	NP_000060.2;XP_005245535.1	-1.24229	0.0100751	0.024799	-1.43496	1.89426e-05	0.000111086	1.13857	0.0985034	0.152541	8.83682	8.52421	8.41507	8.70303	8.88281	8.67836	8.55193	8.61997	8.56735	8.51354	8.45534	8.46832	406	561	463	359	372	339	367	336	358	1.23638	1.50665	1.20003	0.988433	1.06622	0.983231	0.929567	0.874114	0.888705	2.98527	3.51708	2.87526	2.28937	2.46872
780	DDR1	discoidin domain receptor tyrosine kinase 1	NM_001202521,NM_001202522,NM_001202523,NM_001297652,NM_001297653,NM_001297654,NM_001954,NM_013993,NM_013994,XM_006715185,XM_011514882,XM_011514883,XM_011514884,XM_011514885,XM_011514886,XM_011514887,XM_011514888,XM_017011268,XM_017011269,XM_024446540,XM_024446541,XM_024446542	protein_coding	NP_001189450.1;NP_001189451.1;NP_001189452.1;NP_001284581.1;NP_001284582.1;NP_001284583.1;NP_001945.3;NP_054699.2;NP_054700.2;XP_006715248.1;XP_011513184.1;XP_011513185.1;XP_011513186.1;XP_011513187.1;XP_011513188.1;XP_011513189.1;XP_011513190.1;XP_016866757.1;XP_016866758.1;XP_024302308.1;XP_024302309.1;XP_024302310.1	1.12209	0.00540002	0.0144006	-1.5655	1.96697e-26	8.37851e-25	1.73193	3.3873e-45	7.14837e-44	12.1629	12.3292	11.6149	12.1297	12.1755	12.1346	12.2041	12.2401	12.2898	11.7248	11.7674	11.8137	4274	5009	5055	4970	4915	5060	3055	3180	3521	21.0183	21.5826	20.8498	21.7327	22.5078	23.3259	12.4396	13.192	14.0075	50.7489	50.3817	49.9557	50.3364	52.1142
781	CACNA2D1	calcium voltage-gated channel auxiliary subunit alpha2delta 1	NM_000722,NM_001302890,NM_001366867,XM_005250572,XM_005250573,XM_005250574,XM_006716118,XM_006716119,XM_006716120,XM_006716121,XM_011516570,XM_011516571,XM_011516572,XM_017012588,XR_001744873,XR_001744874	protein_coding	NP_000713.2;NP_001289819.1;NP_001353796.1;XP_005250629.1;XP_005250630.1;XP_005250631.1;XP_006716181.1;XP_006716182.1;XP_006716183.1;XP_006716184.1;XP_011514872.1;XP_011514873.1;XP_011514874.1;XP_016868077.1	1.01885	0.869954	0.915426	1.40947	0.000252137	0.00113112	-1.40236	0.000364784	0.000843294	8.25828	8.28208	8.84966	8.52103	8.22875	8.36798	8.55589	8.34165	8.24219	8.60485	8.7304	8.63197	349	264	337	390	281	239	445	512	476	0.885971	0.557459	0.721039	0.889419	0.658769	0.450991	0.961674	1.11438	0.877782	2.13919	1.30132	1.7276	2.06003	1.5253
782	CACNB1	calcium voltage-gated channel auxiliary subunit beta 1	NM_000723,NM_199247,NM_199248,XM_005257645,XM_005257646,XM_006722072,XM_017025024,XM_017025025,XM_017025026,XM_017025027,XM_017025028,XM_017025029,XM_017025030,XM_024450920	protein_coding	NP_000714.3;NP_954855.1;NP_954856.1;XP_005257702.1;XP_005257703.1;XP_006722135.1;XP_016880513.1;XP_016880514.1;XP_016880515.1;XP_016880516.1;XP_016880517.1;XP_016880518.1;XP_016880519.1;XP_024306688.1	-1.42197	1.2204e-06	6.97704e-06	-1.35631	1.23227e-05	7.51443e-05	-1.06341	0.397615	0.507805	9.11679	8.60955	8.77617	8.99125	9.07774	9.00817	8.72391	8.72065	8.76782	8.76059	8.79641	8.79756	506	624	607	388	367	380	437	452	474	2.86189	3.17925	2.88759	2.00656	1.84046	2.04707	2.09663	2.17066	2.17023	6.91008	7.42155	6.91861	4.64751	4.26136
784	CACNB3	calcium voltage-gated channel auxiliary subunit beta 3	NM_000725,NM_001206915,NM_001206916,NM_001206917,XM_011538727,XM_011538728,XM_017019957,XM_024449180,XM_024449181,XR_001748867,XR_001748868	protein_coding	NP_000716.2;NP_001193844.1;NP_001193845.1;NP_001193846.1;XP_011537029.1;XP_011537030.1;XP_016875446.1;XP_024304948.1;XP_024304949.1	1.03099	0.612758	0.722449	-1.08619	0.169445	0.288169	1.10409	0.0495636	0.0821437	10.0992	10.1441	10.0795	10.0579	10.2227	10.1101	10.1209	10.1551	10.1859	10.078	10.1027	10.0282	954	1289	1194	1100	1088	1099	1123	1143	1095	6.0902	7.15013	5.94673	6.40023	6.65739	6.40754	5.78105	6.0908	5.53297	14.7049	16.691	14.2482	14.8239	15.4144
788	SLC25A20	solute carrier family 25 member 20	NM_000387	protein_coding	NP_000378.1	-1.18105	0.00453584	0.0123588	1.00765	0.906663	0.943545	-1.20752	0.00225921	0.00470979	10.0219	9.78119	10.1308	10.0708	10.0575	9.96921	9.88115	9.86045	9.92487	10.0258	9.95046	10.153	1032	1131	1077	881	816	860	1125	1017	1350	10.6628	10.2918	9.46096	8.22891	7.93027	8.46602	9.67577	8.98956	11.3665	25.7454	24.0248	22.6683	19.0594	18.3616
790	CAD	carbamoyl-phosphate synthetase 2, aspartate transcarbamylase, and dihydroorotase	NM_001306079,NM_004341,XM_006712101,XM_024453131	protein_coding	NP_001293008.1;NP_004332.2;XP_006712164.1;XP_024308899.1	-1.4163	2.45298e-17	5.44567e-16	1.00527	0.889283	0.931719	-1.44419	1.68809e-30	2.06623e-29	13.8656	13.3635	13.972	13.8303	13.8971	13.8125	13.4986	13.5373	13.5795	13.8537	13.8387	13.8853	13918	16688	16046	10158	10104	10347	16418	15957	17598	38.8686	40.8847	38.4632	25.7622	26.9854	25.9174	37.8884	38.1976	39.7279	93.8488	95.4401	92.157	59.6692	62.4813
793	CALB1	calbindin 1	NM_001366795,NM_004929	protein_coding	NP_001353724.1;NP_004920.1	2.25151	9.51506e-63	1.24662e-60	-9.78155	0	0	21.7121	0	0	13.4977	14.6686	10.3059	13.3537	13.3018	13.4125	14.2094	14.1586	14.0382	11.6495	11.6344	11.6853	10951	11522	13724	28259	25538	22077	1284	1233	1421	79.4914	73.6694	84.7259	185.495	174.389	152.752	7.75984	7.65097	8.39777	191.933	171.972	203.002	429.637	403.777
794	CALB2	calbindin 2	NM_001740,NM_007088,NR_027910,XR_002957842	protein_coding	NP_001731.2;NP_009019.1	-1.13641	0.752529	0.83174	1.45482	0.265947	0.406974	-1.67838	0.142859	0.212157	3.97183	3.78941	4.61284	4.07785	4.25594	4.01714	4.00213	4.21913	4.0477	4.30366	4.17565	4.18832	12	27	10	8	22	10	32	21	23	0.096187	0.192089	0.071022	0.060286	0.16772	0.078362	0.229742	0.143329	0.157455	0.232245	0.448407	0.170168	0.139632	0.388336
800	CALD1	caldesmon 1	NM_004342,NM_033138,NM_033139,NM_033140,NM_033157,XM_017012650,XM_017012652,XM_017012654,XM_024446942,XM_024446943,XR_001744877,XR_001744879,XR_001744880,XR_001744881,XR_002956488,XR_002956489,XR_002956490,XR_927535,XR_927537,XR_927541,XR_927542	protein_coding	NP_004333.1;NP_149129.2;NP_149130.1;NP_149131.1;NP_149347.2;XP_016868139.1;XP_016868141.1;XP_016868143.1;XP_024302710.1;XP_024302711.1	1.37792	1.17973e-11	1.41879e-10	1.05606	0.265796	0.406848	1.28647	8.45794e-12	3.8286e-11	11.4425	11.9044	11.6195	11.6265	11.4965	11.5502	11.8485	11.8404	11.8153	11.6461	11.6296	11.5608	2860	2734	3078	3935	3705	3511	3362	3260	3151	12.5031	10.5797	11.2282	15.5152	14.8825	14.6181	12.167	12.1586	11.2504	30.189	24.697	26.9026	35.9356	34.4586
801	CALM1	calmodulin 1	NM_001363669,NM_001363670,NM_006888	protein_coding	NP_001350598.1;NP_001350599.1;NP_008819.1	1.04154	0.279963	0.404755	1.02468	0.486092	0.631661	1.00218	0.936455	0.95529	14.6316	14.6904	14.7654	14.6464	14.695	14.7198	14.7335	14.7329	14.6888	14.7055	14.7037	14.7393	23013	27077	29427	27183	25808	23925	28287	27901	30414	100.388	104.011	109.114	106.849	105.61	99.2441	102.77	104.168	108.111	242.388	242.799	261.435	247.479	244.527
805	CALM2	calmodulin 2	NM_001305624,NM_001305625,NM_001305626,NM_001743	protein_coding	NP_001292553.1;NP_001292554.1;NP_001292555.1;NP_001734.1	1.36644	9.02115e-13	1.25917e-11	-1.06995	0.0567962	0.12089	1.44146	3.39054e-25	3.27633e-24	14.2028	14.6533	14.2038	14.2943	14.2589	14.3262	14.5868	14.6192	14.4906	14.2203	14.2363	14.2688	17933	19166	21878	26624	26206	22169	18919	19050	20712	262.935	247.456	271.995	348.728	346.167	304.904	231.839	239.966	249.267	634.861	577.653	651.696	807.708	801.508
808	CALM3	calmodulin 3	NM_001329921,NM_001329922,NM_001329923,NM_001329924,NM_001329925,NM_001329926,NM_005184	protein_coding	NP_001316850.1;NP_001316851.1;NP_001316852.1;NP_001316853.1;NP_001316854.1;NP_001316855.1;NP_005175.2	-1.01195	0.7792	0.851692	-1.02319	0.535519	0.673298	-1.00315	0.924292	0.948512	13.2175	13.2004	13.2833	13.2357	13.301	13.2257	13.1932	13.2311	13.2918	13.2432	13.2405	13.2418	8858	10617	10300	9027	8956	9349	10266	10116	10607	74.5244	78.6745	73.6869	68.6327	70.859	74.8822	71.8735	72.804	72.6864	179.94	183.655	176.552	158.964	164.066
811	CALR	calreticulin	NM_004343	protein_coding	NP_004334.1	1.12521	0.000944821	0.00304902	1.23308	3.20852e-09	3.49862e-08	-1.11162	3.89277e-05	0.000100791	15.8171	15.9873	16.2182	15.9166	15.9622	15.89	16.0078	16.0214	16.0357	16.099	16.1073	16.1394	54432	63859	62074	64648	62375	61779	76961	76776	83323	526.416	543.884	510.478	564.937	567.365	569.012	619.476	635.203	656.34	1271.04	1269.63	1223.1	1308.48	1313.66
813	CALU	calumenin	NM_001130674,NM_001199671,NM_001199672,NM_001199673,NM_001219,NR_074086,XM_017012659	protein_coding	NP_001124146.1;NP_001186600.1;NP_001186601.1;NP_001186602.1;NP_001210.1;XP_016868148.1	1.35981	2.49086e-14	4.09866e-13	1.12598	0.00179464	0.00642576	1.19083	2.53488e-11	1.11101e-10	14.5761	15.0196	14.8458	14.694	14.652	14.7567	14.9875	14.9649	14.9499	14.8079	14.7952	14.8322	23000	24365	29093	34335	31810	30483	30138	29362	32062	81.6017	77.3153	86.7685	118.857	105.023	100.842	87.8459	90.3252	91.9735	197.029	180.482	207.896	275.291	243.168
814	CAMK4	calcium/calmodulin dependent protein kinase IV	NM_001323374,NM_001323375,NM_001323376,NM_001323377,NM_001744,XR_001742281,XR_001742282,XR_948303	protein_coding	NP_001310303.1;NP_001310304.1;NP_001310305.1;NP_001310306.1;NP_001735.1	1.69618	0.00215426	0.00636415	1.5337	0.0159311	0.0419158	1.09022	0.583026	0.686265	5.72431	6.48219	6.43613	6.15956	5.99464	6.05417	6.33195	6.40828	6.29868	6.40768	6.22991	6.24538	60	47	57	88	95	77	107	78	84	0.091942	0.062572	0.073962	0.121337	0.136835	0.111613	0.135918	0.102718	0.10248	0.221995	0.146066	0.177212	0.281037	0.316826
816	CAMK2B	calcium/calmodulin dependent protein kinase II beta	NM_001220,NM_001293170,NM_172078,NM_172079,NM_172080,NM_172081,NM_172082,NM_172083,NM_172084,XM_005249862,XM_005249864,XM_006715781,XM_006715784,XM_011515547,XM_011515549,XM_011515550,XM_011515551,XM_011515552,XM_011515553,XM_011515554,XM_011515555,XM_011515556,XM_011515557,XM_011515558,XM_011515559,XM_017012660,XM_017012661,XM_017012662,XM_017012663,XM_017012664,XM_017012665,XM_017012666,XM_0170…	protein_coding	NP_001211.3;NP_001280099.1;NP_742075.1;NP_742076.1;NP_742077.1;NP_742078.1;NP_742079.1;NP_742080.1;NP_742081.1;XP_005249919.1;XP_005249921.1;XP_006715844.1;XP_006715847.1;XP_011513849.1;XP_011513851.1;XP_011513852.1;XP_011513853.1;XP_011513854.1;XP_011513855.1;XP_011513856.1;XP_011513857.1;XP_011513858.1;XP_011513859.1;XP_011513860.1;XP_011513861.1;XP_016868149.1;XP_016868150.1;XP_016868151.1;XP_…	1.07156	0.620858	0.729445	-2.31371	1.34122e-06	9.8955e-06	2.44449	2.7539e-07	8.69952e-07	6.58516	6.68501	5.47444	6.43659	6.45407	6.42651	6.47236	6.4532	6.50755	6.10913	5.97392	5.94495	91	104	105	103	95	101	57	41	40	0.368856	0.416673	0.46216	0.451068	0.39022	0.409227	0.2144	0.138762	0.12909	0.890607	0.972669	1.10733	1.04475	0.903506
817	CAMK2D	calcium/calmodulin dependent protein kinase II delta	NM_001221,NM_001321566,NM_001321567,NM_001321568,NM_001321569,NM_001321570,NM_001321571,NM_001321572,NM_001321573,NM_001321574,NM_001321575,NM_001321576,NM_001321577,NM_001321578,NM_001321579,NM_001321580,NM_001321581,NM_001321582,NM_001321583,NM_001321584,NM_001321585,NM_001321586,NM_001321587,NM_001321588,NM_001321589,NM_001321590,NM_001321591,NM_001321592,NM_172114,NM_172115,NM_172127,NM_17212…	protein_coding	NP_001212.2;NP_001308495.1;NP_001308496.1;NP_001308497.1;NP_001308498.1;NP_001308499.1;NP_001308500.1;NP_001308501.1;NP_001308502.1;NP_001308503.1;NP_001308504.1;NP_001308505.1;NP_001308506.1;NP_001308507.1;NP_001308508.1;NP_001308509.1;NP_001308510.1;NP_001308511.1;NP_001308512.1;NP_001308513.1;NP_001308514.1;NP_001308515.1;NP_001308516.1;NP_001308517.1;NP_001308518.1;NP_001308519.1;NP_001308520…	1.23002	0.00409207	0.0112635	1.03404	0.625665	0.746172	1.17308	0.0142637	0.0262012	9.72827	10.027	9.87556	9.81442	9.72702	9.90898	10.0395	10.0506	9.86778	9.91736	9.878	9.76129	801	801	1055	1118	1076	846	1041	982	893	2.64749	2.31507	3.01583	3.3757	3.29505	2.66813	2.90585	2.76532	2.49501	6.39241	5.40423	7.22586	7.81865	7.62929
818	CAMK2G	calcium/calmodulin dependent protein kinase II gamma	NM_001204492,NM_001222,NM_001320898,NM_001367514,NM_001367516,NM_001367517,NM_001367518,NM_001367519,NM_001367520,NM_001367521,NM_001367522,NM_001367523,NM_001367524,NM_001367525,NM_001367526,NM_001367527,NM_001367528,NM_001367529,NM_001367530,NM_001367531,NM_001367532,NM_001367533,NM_001367534,NM_001367535,NM_001367536,NM_001367537,NM_001367538,NM_001367539,NM_001367540,NM_001367541,NM_001367542…	protein_coding	NP_001191421.1;NP_001213.2;NP_001307827.1;NP_001354443.1;NP_001354445.1;NP_001354446.1;NP_001354447.1;NP_001354448.1;NP_001354449.1;NP_001354450.1;NP_001354451.1;NP_001354452.1;NP_001354453.1;NP_001354454.1;NP_001354455.1;NP_001354456.1;NP_001354457.1;NP_001354458.1;NP_001354459.1;NP_001354460.1;NP_001354461.1;NP_001354462.1;NP_001354463.1;NP_001354464.1;NP_001354465.1;NP_001354466.1;NP_001354467…	-1.16174	2.69529e-05	0.000119703	1.16674	3.75731e-06	2.52247e-05	-1.37485	5.09643e-31	6.36534e-30	13.6273	13.411	13.9485	13.6637	13.6962	13.6578	13.5136	13.5494	13.5494	13.8181	13.8077	13.8267	11901	13745	13905	10708	10607	10337	16266	15892	16993	60.9816	61.5329	59.4061	49.7929	50.6042	50.5651	69.2653	67.6196	69.9931	147.241	143.64	142.336	115.328	117.168
819	CAMLG	calcium modulating ligand	NM_001745	protein_coding	NP_001736.1	1.05156	0.375309	0.506894	1.03562	0.549434	0.684822	1.00128	0.980008	0.986239	10.1506	10.2241	10.3002	10.1498	10.1973	10.2816	10.2593	10.2608	10.2284	10.1832	10.2464	10.3105	1004	1183	1380	1223	1164	1092	1201	1279	1443	8.49746	8.82097	9.93259	9.35384	9.26498	8.80111	8.46235	9.26279	9.94687	20.5173	20.5914	23.7983	21.665	21.452
821	CANX	calnexin	NM_001024649,NM_001363993,NM_001363994,NM_001363995,NM_001363996,NM_001363997,NM_001363998,NM_001363999,NM_001364000,NM_001364001,NM_001746,NR_157048,XM_011534664,XM_011534665	protein_coding	NP_001019820.1;NP_001350922.1;NP_001350923.1;NP_001350924.1;NP_001350925.1;NP_001350926.1;NP_001350927.1;NP_001350928.1;NP_001350929.1;NP_001350930.1;NP_001737.1;XP_011532966.1;XP_011532967.1	1.17095	0.000146736	0.000565836	1.19701	3.89659e-06	2.6099e-05	-1.03664	0.140535	0.208975	15.1988	15.4265	15.5566	15.2997	15.2469	15.3691	15.452	15.4463	15.4223	15.4748	15.4796	15.4613	35456	37124	45158	45115	42587	40396	49714	49402	50676	132.04	122.668	142.704	151.403	149.661	142.888	153.953	157.017	153.795	318.812	286.354	341.916	350.673	346.522
822	CAPG	capping actin protein, gelsolin like	NM_001256139,NM_001256140,NM_001320732,NM_001320733,NM_001320734,NM_001747,XM_011533122,XM_011533123	protein_coding	NP_001243068.1;NP_001243069.1;NP_001307661.1;NP_001307662.1;NP_001307663.1;NP_001738.2;XP_011531424.1;XP_011531425.1	1.26305	2.67537e-07	1.69108e-06	-1.17903	0.000422159	0.00179168	1.46798	2.47622e-28	2.76037e-27	11.5951	11.932	11.4564	11.6336	11.7204	11.6019	11.8427	11.8625	11.8557	11.5496	11.4983	11.5115	2874	3535	3258	3902	3791	3666	2993	2782	2960	39.3489	42.6384	37.3782	49.1381	47.3924	48.0076	33.7871	31.5788	33.0886	95.0086	99.5338	89.5573	113.811	109.731
823	CAPN1	calpain 1	NM_001198868,NM_001198869,NM_005186,NR_040008,XM_006718698,XM_011545292	protein_coding	NP_001185797.1;NP_001185798.1;NP_005177.2;XP_006718761.1;XP_011543594.1	1.17224	0.000579543	0.00196099	-1.30997	1.33479e-09	1.52771e-08	1.51378	3.21947e-39	5.43785e-38	13.5112	13.7405	13.2206	13.4962	13.6203	13.4839	13.6428	13.6571	13.7166	13.3288	13.2848	13.3109	10614	13586	12311	13388	12923	13448	10054	9435	10188	66.0818	74.5103	65.1778	75.3112	75.6883	79.7532	52.1062	50.2529	51.6678	159.556	173.935	156.165	174.433	175.247
824	CAPN2	calpain 2	NM_001146068,NM_001748,XR_002957688	protein_coding	NP_001139540.1;NP_001739.3	-1.04697	0.176342	0.281542	1.20057	1.16849e-08	1.18244e-07	-1.27485	8.7643e-22	7.18039e-21	15.3566	15.2904	15.719	15.4115	15.4189	15.449	15.3935	15.3666	15.385	15.5786	15.5954	15.6152	39184	43988	48105	41064	37829	37651	54366	54744	58590	172.561	168.42	185.306	163.752	158.401	156.128	218.323	220.483	227.895	416.652	393.156	443.99	379.276	366.759
825	CAPN3	calpain 3	NM_000070,NM_024344,NM_173087,NM_173088,NM_173089,NM_173090	protein_coding	NP_000061.1;NP_077320.1;NP_775110.1;NP_775111.1;NP_775112.1;NP_775113.1	-1.27663	0.438078	0.567203	-2.19902	0.0181055	0.0467867	1.70062	0.157986	0.232069	4.57017	4.22593	3.53708	4.18657	4.26238	4.30336	4.12729	4.10871	4.29821	4.09758	4.07138	4.03389	18	26	31	15	13	26	14	12	10	0.099719	0.123505	0.176544	0.073978	0.064919	0.14431	0.063754	0.0528	0.043966	0.240772	0.288306	0.422996	0.171344	0.150311
826	CAPNS1	calpain small subunit 1	NM_001003962,NM_001302632,NM_001302633,NM_001749,XM_005259295,XM_005259296,XM_011527359,XM_024451732	protein_coding	NP_001003962.1;NP_001289561.1;NP_001289562.1;NP_001740.1;XP_005259352.1;XP_005259353.1;XP_011525661.1;XP_024307500.1	-1.019	0.676099	0.772748	-1.05139	0.253562	0.392522	1.01713	0.573712	0.67804	13.829	13.8019	13.8556	13.8076	13.9431	13.8229	13.8078	13.8385	13.8676	13.8282	13.7942	13.8456	13034	16908	15601	13947	13723	13821	15335	14579	16185	166.243	189.585	169.271	160.565	165.002	167.929	162.317	159.662	167.576	401.396	442.562	405.57	371.893	382.043
828	CAPS	calcyphosine	NM_004058,NM_080590	protein_coding	NP_004049.3;NP_542157.3	1.45261	3.04259e-09	2.59332e-08	-6.82879	1.5301e-99	3.34958e-97	9.77631	6.9732e-193	1.1431e-190	9.6604	10.1994	6.98666	9.39659	9.5755	9.42539	9.84346	9.79617	9.77387	8.03468	8.08597	8.17525	709	964	861	1238	1119	1065	114	125	156	8.56655	10.2572	8.80313	13.4762	12.6684	12.1827	1.13319	1.29142	1.5175	20.6841	23.9441	21.0921	31.2129	29.3322
829	CAPZA1	capping actin protein of muscle Z-line subunit alpha 1	NM_006135,XM_011542225,XM_017002424	protein_coding	NP_006126.1;XP_011540527.1;XP_016857913.1	1.20823	5.05102e-05	0.000213732	1.02591	0.52528	0.66434	1.16123	5.99138e-06	1.67916e-05	13.3916	13.6644	13.5269	13.4991	13.4055	13.5194	13.6843	13.6509	13.575	13.497	13.5158	13.5027	10487	10475	12625	13827	12655	11324	12023	12141	12524	81.5938	71.7221	83.3988	97.1394	92.4636	83.9205	76.9783	79.8692	78.4268	197.009	167.426	199.822	224.99	214.088
830	CAPZA2	capping actin protein of muscle Z-line subunit alpha 2	NM_006136	protein_coding	NP_006127.1	1.68394	7.74957e-19	1.93672e-17	1.13249	0.00292557	0.00977299	1.46584	5.77718e-14	3.03314e-13	11.5429	12.2947	11.8211	11.7091	11.6786	11.7515	12.2442	12.223	12.0175	11.8007	11.8559	11.8223	2820	3027	3488	5528	5133	3987	3610	3804	3831	10.2276	9.66939	10.7579	18.1187	17.5108	13.7737	10.8981	11.8024	11.3183	24.6948	22.5719	25.7758	41.9658	40.5442
831	CAST	calpastatin	NM_001042440,NM_001042441,NM_001042442,NM_001042443,NM_001042444,NM_001042445,NM_001042446,NM_001190442,NM_001284212,NM_001284213,NM_001330626,NM_001330627,NM_001330628,NM_001330629,NM_001330630,NM_001330631,NM_001330632,NM_001330633,NM_001330634,NM_001375317,NM_001750,NM_173060,NR_104285	protein_coding	NP_001035905.1;NP_001035906.1;NP_001035907.1;NP_001035908.1;NP_001035909.1;NP_001035910.1;NP_001035911.1;NP_001177371.1;NP_001271141.1;NP_001271142.1;NP_001317555.1;NP_001317556.1;NP_001317557.1;NP_001317558.1;NP_001317559.1;NP_001317560.1;NP_001317561.1;NP_001317562.1;NP_001317563.1;NP_001362246.1;NP_001741.4;NP_775083.1	1.27093	3.08253e-10	3.06197e-09	-1.12692	0.00305922	0.0101686	1.41223	1.13274e-26	1.16706e-25	12.6316	12.9774	12.5578	12.7199	12.6603	12.7155	12.9083	12.9023	12.9105	12.6415	12.6061	12.559	6176	6420	7228	8165	7706	7578	6485	6151	6095	25.7539	23.6058	25.5908	30.7279	30.2224	30.0911	22.4501	21.9168	20.6674	62.1833	55.1046	61.3151	71.1707	69.9762
832	CAPZB	capping actin protein of muscle Z-line subunit beta	NM_001206540,NM_001206541,NM_001282162,NM_001313932,NM_004930,XM_006710938,XM_011542228,XM_011542229,XM_011542230,XM_017002428,XM_017002429,XM_017002430,XM_024450096,XM_024450097	protein_coding	NP_001193469.1;NP_001193470.1;NP_001269091.1;NP_001300861.1;NP_004921.1;XP_006711001.1;XP_011540530.1;XP_011540531.1;XP_011540532.1;XP_016857917.1;XP_016857918.1;XP_016857919.1;XP_024305864.1;XP_024305865.1	1.06228	0.131057	0.221382	1.11141	0.00909991	0.0261505	-1.06123	0.0990958	0.15329	13.1311	13.2183	13.3822	13.1916	13.2432	13.1826	13.2072	13.2838	13.2705	13.2733	13.2797	13.3636	8383	9900	9759	9130	9466	9086	10575	10528	12116	91.6309	94.8841	90.9929	90.2293	97.4111	95.0518	96.6916	98.8604	107.948	221.244	221.495	218.017	208.985	225.544
833	CARS1	cysteinyl-tRNA synthetase 1	NM_001014437,NM_001194997,NM_001378136,NM_001378137,NM_001378138,NM_001378139,NM_001378140,NM_001751,NM_139273,NR_036542,NR_165428,NR_165429,NR_165430,XM_024448701,XM_024448702,XM_024448703,XM_024448704,XM_024448705,XR_001747998,XR_002957203,XR_002957204,XR_930913,XR_930914	protein_coding	NP_001014437.1;NP_001181926.1;NP_001365065.1;NP_001365066.1;NP_001365067.1;NP_001365068.1;NP_001365069.1;NP_001742.1;NP_644802.1;XP_024304469.1;XP_024304470.1;XP_024304471.1;XP_024304472.1;XP_024304473.1	1.01991	0.609755	0.719828	1.11224	0.0053078	0.0163566	-1.10622	0.00110458	0.00239915	12.4707	12.4991	12.7229	12.5334	12.5714	12.5099	12.5384	12.5681	12.5461	12.625	12.6238	12.6683	5362	6234	6138	5769	5671	5389	6840	6751	7433	35.014	38.2853	34.1827	34.3029	34.7717	34.6206	37.4466	38.896	39.8454	84.5419	89.372	81.901	79.4508	80.5097
835	CASP2	caspase 2	NM_001224,NM_032982,NM_032983	protein_coding	NP_001215.1;NP_116764.2;NP_116765.2	-1.31265	9.35814e-09	7.38994e-08	-1.09219	0.0418903	0.0943665	-1.21885	9.64828e-06	2.6566e-05	11.9181	11.5258	11.8893	11.9051	11.8644	11.9136	11.6245	11.6061	11.7256	11.773	11.814	11.8817	3721	3956	4418	2881	2678	3003	3680	3812	4310	16.7559	15.6843	16.9092	11.7204	11.3575	12.8695	13.7906	14.6765	15.7998	40.4575	36.6129	40.5142	27.1463	26.2969
836	CASP3	caspase 3	NM_001354777,NM_001354779,NM_001354780,NM_001354781,NM_001354782,NM_001354783,NM_001354784,NM_004346,NM_032991	protein_coding	NP_001341706.1;NP_001341708.1;NP_001341709.1;NP_001341710.1;NP_001341711.1;NP_001341712.1;NP_001341713.1;NP_004337.2;NP_116786.1	1.08368	0.184062	0.291206	1.07427	0.165815	0.283416	-1.00539	0.918819	0.946662	10.1315	10.2467	10.3332	10.2292	10.1551	10.2283	10.346	10.2673	10.1842	10.2889	10.2752	10.2532	1097	1118	1289	1345	1166	1030	1352	1315	1342	7.69443	6.97004	7.68804	8.67558	7.81735	6.94944	7.90024	7.89607	7.68207	18.5783	16.2707	18.4204	20.094	18.1001
837	CASP4	caspase 4	NM_001225,NM_033306,XM_011543019,XM_017018397	protein_coding	NP_001216.1;NP_150649.1;XP_011541321.1;XP_016873886.1	1.00467	0.931964	0.955342	1.05872	0.281522	0.424505	-1.06894	0.184089	0.265317	10.4333	10.4405	10.6146	10.4385	10.5331	10.4931	10.4825	10.544	10.4363	10.5343	10.4933	10.6047	1238	1540	1553	1395	1424	1223	1592	1500	1787	17.4497	19.0107	18.6683	17.6892	18.7883	16.3894	18.6654	17.9888	20.4047	42.1326	44.378	44.7288	40.9709	43.502
839	CASP6	caspase 6	NM_001226,NM_032992,NR_133012	protein_coding	NP_001217.2;NP_116787.1	-1.11588	0.12205	0.208673	-1.24568	0.00104385	0.00401072	1.10088	0.157632	0.231659	9.24959	9.09229	9.03147	9.23206	9.16732	9.27424	9.06932	9.12466	9.19619	9.04727	9.0773	9.03474	583	600	721	511	520	553	534	548	544	6.60585	6.03857	6.93004	5.26115	5.56696	5.99043	5.05521	5.33892	5.02254	15.9499	14.0963	16.6042	12.1857	12.8896
840	CASP7	caspase 7	NM_001227,NM_001267056,NM_001267057,NM_001267058,NM_001320911,NM_033338,NM_033339,NM_033340,XM_006718017,XM_011540260,XM_017016763,XM_017016764	protein_coding	NP_001218.1;NP_001253985.1;NP_001253986.1;NP_001253987.1;NP_001307840.1;NP_203124.1;NP_203125.1;NP_203126.1;XP_006718080.1;XP_011538562.1;XP_016872252.1;XP_016872253.1	1.1044	0.130049	0.219915	-1.84458	9.6232e-18	2.48393e-16	2.00854	4.21564e-24	3.90313e-23	9.36227	9.50583	8.57756	9.27788	9.27889	9.3629	9.43444	9.39796	9.32679	8.81288	8.78061	8.8865	604	673	785	776	707	634	385	364	440	4.5351	4.43744	5.03824	5.31736	5.01562	4.57492	2.39982	2.31703	2.692	10.9501	10.3586	12.0715	12.3159	11.6131
841	CASP8	caspase 8	NM_001080124,NM_001080125,NM_001228,NM_001372051,NM_033355,NM_033356,NM_033358,NR_111983,XM_005246885,XM_005246887,XM_005246888,XM_005246889,XM_005246890,XM_005246891,XM_005246892,XM_005246893,XM_005246894,XM_005246895,XM_006712789,XM_006712790,XM_006712793,XM_011511969,XR_001738971,XR_923035	protein_coding	NP_001073593.1;NP_001073594.1;NP_001219.2;NP_001358980.1;NP_203519.1;NP_203520.1;NP_203522.1;XP_005246942.1;XP_005246944.1;XP_005246945.1;XP_005246946.1;XP_005246947.1;XP_005246948.1;XP_005246949.1;XP_005246950.1;XP_005246951.1;XP_005246952.1;XP_006712852.1;XP_006712853.1;XP_006712856.1;XP_011510271.1	-1.25225	6.17638e-05	0.000256211	1.21031	0.00016668	0.000787199	-1.53726	4.239e-18	2.84148e-17	10.0345	9.71073	10.4089	10.0401	10.0839	10.0956	9.85532	9.90578	9.88659	10.2312	10.2331	10.2723	958	1123	1203	819	828	788	1375	1362	1491	6.70876	7.23489	7.58004	5.25749	5.84818	5.50872	8.05868	8.28122	8.55414	16.1984	16.8889	18.1616	12.1772	13.5408
842	CASP9	caspase 9	NM_001229,NM_001278054,NM_032996,NR_102732,NR_102733,XM_005246014,XM_011542273	protein_coding	NP_001220.2;NP_001264983.1;NP_127463.2;XP_005246071.1;XP_011540575.1	-1.04058	0.579884	0.694062	1.02208	0.753309	0.841773	-1.07893	0.216543	0.30463	9.34434	9.28785	9.47532	9.31117	9.48833	9.34394	9.33302	9.31355	9.39365	9.44855	9.36911	9.40897	565	779	692	621	576	619	767	689	757	3.81105	4.59586	3.9119	3.61582	3.67738	4.00475	4.46098	4.14684	4.03319	9.20184	10.7284	9.37284	8.37481	8.51453
843	CASP10	caspase 10	NM_001206524,NM_001206542,NM_001230,NM_001306083,NM_032974,NM_032976,NM_032977,XM_005246907,XM_006712796,XM_011511990,XR_923043,XR_923044	protein_coding	NP_001193453.1;NP_001193471.1;NP_001221.2;NP_001293012.1;NP_116756.2;NP_116758.1;NP_116759.2;XP_005246964.1;XP_006712859.1;XP_011510292.1	-1.06107	0.676676	0.773152	-1.86372	8.7033e-06	5.46532e-05	1.73121	0.000527436	0.00119597	7.07491	6.98782	6.27485	6.9488	6.87326	7.00827	7.01139	6.96877	6.69363	6.521	6.56863	6.62645	129	128	165	151	135	85	72	78	91	0.481422	0.375876	0.46613	0.442181	0.403334	0.253506	0.208453	0.220018	0.233714	1.1624	0.877432	1.11684	1.02416	0.933873
847	CAT	catalase	NM_001752	protein_coding	NP_001743.1	1.20671	5.02251e-06	2.55019e-05	1.11135	0.00906215	0.0260507	1.07048	0.0442336	0.0740521	11.5586	11.83	11.8098	11.6304	11.6881	11.6591	11.8051	11.8328	11.8168	11.7591	11.7351	11.7793	2770	3299	3370	3626	3555	3402	3696	3554	3914	22.2283	23.3105	22.9936	26.2853	26.8247	25.9929	24.6821	24.3921	25.5781	53.6707	54.4154	55.0922	60.8808	62.1094
857	CAV1	caveolin 1	NM_001172895,NM_001172896,NM_001172897,NM_001753	protein_coding	NP_001166366.1;NP_001166367.1;NP_001166368.1;NP_001744.2	1.35721	6.35742e-15	1.11393e-13	1.00432	0.904418	0.942119	1.33252	9.06205e-27	9.37348e-26	14.048	14.4886	14.1527	14.1441	14.1115	14.1958	14.437	14.4281	14.3866	14.1701	14.1646	14.151	15965	17113	19926	23746	22341	20797	18904	18565	19137	116.266	109.792	122.659	156.516	151.788	143.708	114.222	114.464	113.211	280.725	256.296	293.888	362.515	351.448
858	CAV2	caveolin 2	NM_001206747,NM_001206748,NM_001233,NM_198212	protein_coding	NP_001193676.1;NP_001193677.1;NP_001224.1;NP_937855.1	1.95225	1.30185e-45	1.21698e-43	-1.66326	2.4663e-24	9.31271e-23	3.20188	3.1712e-203	5.8223e-201	10.9169	11.8823	10.2816	10.9932	10.9493	11.0619	11.629	11.5905	11.5814	10.584	10.5894	10.6072	1817	1921	2315	3933	3588	3463	1264	1258	1348	11.3071	10.5265	12.2534	22.1291	21.0084	20.5394	6.53915	6.70163	6.8262	27.3011	24.5729	29.3588	51.2546	48.6423
860	RUNX2	RUNX family transcription factor 2	NM_001015051,NM_001024630,NM_001278478,NM_001369405,NR_103532,NR_103533	protein_coding	NP_001015051.3;NP_001019801.3;NP_001265407.1;NP_001356334.1	1.06248	0.194545	0.304284	-1.01113	0.812682	0.884263	1.05927	0.164021	0.239859	10.7409	10.8288	10.8239	10.7628	10.7949	10.8247	10.8376	10.8452	10.8441	10.7538	10.8065	10.8152	1567	1811	1981	1829	1753	1706	1782	1873	1981	5.17386	5.26663	5.55999	5.44765	5.43865	5.34855	4.89362	5.28891	5.32311	12.4924	12.2943	13.3216	12.6176	12.5925
861	RUNX1	RUNX family transcription factor 1	NM_001001890,NM_001122607,NM_001754,XM_005261068,XM_005261069,XM_011529766,XM_011529767,XM_011529768,XM_011529770,XM_017028487,XR_937576	protein_coding	NP_001001890.1;NP_001116079.1;NP_001745.2;XP_005261125.1;XP_005261126.1;XP_011528068.1;XP_011528069.1;XP_011528070.1;XP_011528072.1;XP_016883976.1	1.43622	7.61098e-18	1.74568e-16	-1.2042	1.37582e-05	8.28748e-05	1.70547	3.1489e-53	8.15429e-52	12.0627	12.5851	11.8933	12.1271	12.1074	12.1897	12.48	12.4292	12.4693	11.9541	12.0317	11.984	3995	4347	5050	6351	5708	5812	3745	4059	4017	11.6221	10.6854	12.099	15.874	15.5299	15.4501	8.84148	9.76636	9.36286	28.0617	24.9436	28.989	36.7666	35.9576
862	RUNX1T1	RUNX1 partner transcriptional co-repressor 1	NM_001198625,NM_001198626,NM_001198627,NM_001198628,NM_001198629,NM_001198630,NM_001198631,NM_001198632,NM_001198633,NM_001198634,NM_001198679,NM_004349,NM_175634,NM_175635,NM_175636,XM_006716676,XM_011517351,XM_011517352,XM_011517353,XM_017013930,XM_017013932,XM_017013933,XM_017013934,XM_017013935,XM_017013936,XM_017013937,XM_017013938,XM_017013939,XM_017013940,XM_017013941,XM_024447317,XM_02444…	protein_coding	NP_001185554.1;NP_001185555.1;NP_001185556.1;NP_001185557.1;NP_001185558.1;NP_001185559.1;NP_001185560.1;NP_001185561.1;NP_001185562.1;NP_001185563.1;NP_001185608.1;NP_004340.1;NP_783552.1;NP_783553.1;NP_783554.1;XP_006716739.1;XP_011515653.1;XP_011515654.1;XP_011515655.1;XP_016869419.1;XP_016869421.1;XP_016869422.1;XP_016869423.1;XP_016869424.1;XP_016869425.1;XP_016869426.1;XP_016869427.1;XP_016…	-2.16769	0.0418807	0.0851599	1.43261	0.207518	0.336283	-3.14938	0.000434331	0.000993938	4.43513	3.31452	5.04916	4.41014	4.52483	4.25905	4.26405	4.19391	4.2481	4.52475	4.50667	4.54446	21	33	13	12	7	10	34	32	37	0.035568	0.05843	0.018922	0.018787	0.011664	0.016233	0.053212	0.047644	0.052525	0.08588	0.136398	0.045336	0.043515	0.027007
865	CBFB	core-binding factor subunit beta	NM_001368707,NM_001368708,NM_001368709,NM_001368710,NM_001755,NM_022845	protein_coding	NP_001355636.1;NP_001355637.1;NP_001355638.1;NP_001355639.1;NP_001746.1;NP_074036.1	1.03962	0.497424	0.62104	1.25631	2.84345e-05	0.00016023	-1.22527	7.77241e-07	2.36026e-06	11.3641	11.4202	11.7917	11.4647	11.3548	11.549	11.5371	11.4802	11.444	11.6186	11.7175	11.6569	2521	2463	3269	2933	2609	2437	3458	3822	3737	14.8831	12.7869	16.3882	15.6357	14.4886	13.7027	16.9904	19.2958	17.962	35.9356	29.8493	39.2659	36.2147	33.5466
867	CBL	Cbl proto-oncogene	NM_005188	protein_coding	NP_005179.2	1.22482	3.30141e-06	1.73698e-05	1.12199	0.0040268	0.0128867	1.07652	0.0176159	0.0318304	12.9208	13.2136	13.1854	13.0118	12.9753	13.0852	13.1694	13.1875	13.2377	13.1169	13.1299	13.1512	7255	7740	9286	9293	9012	9289	9407	9436	10121	11.9417	11.2199	12.9976	13.822	13.9521	14.5628	12.8886	13.2884	13.5699	28.8334	26.1913	31.1419	32.014	32.3044
868	CBLB	Cbl proto-oncogene B	NM_001321786,NM_001321788,NM_001321789,NM_001321790,NM_001321791,NM_001321793,NM_001321794,NM_001321795,NM_001321796,NM_001321797,NM_001321798,NM_001321799,NM_001321806,NM_001321807,NM_001321808,NM_001321811,NM_001321813,NM_001321816,NM_001321820,NM_001321822,NM_170662,NR_135806,NR_135807,NR_135808,NR_135809,NR_135810,NR_135811,NR_135812,XM_011513257,XM_011513259,XM_017007395,XM_017007396,XM_0170…	protein_coding	NP_001308715.1;NP_001308717.1;NP_001308718.1;NP_001308719.1;NP_001308720.1;NP_001308722.1;NP_001308723.1;NP_001308724.1;NP_001308725.1;NP_001308726.1;NP_001308727.1;NP_001308728.1;NP_001308735.1;NP_001308736.1;NP_001308737.1;NP_001308740.1;NP_001308742.1;NP_001308745.1;NP_001308749.1;NP_001308751.1;NP_733762.2;XP_011511559.1;XP_011511561.2;XP_016862884.1;XP_016862885.1;XP_016862886.1;XP_016862887…	1.22904	0.00507077	0.0136425	-1.42559	1.27635e-05	7.75043e-05	1.72706	1.13977e-14	6.21508e-14	9.27173	9.56749	8.85764	9.38753	9.17664	9.28265	9.51349	9.45471	9.39174	9.10365	8.92971	8.98347	663	572	688	821	729	660	539	425	478	1.86136	1.39584	1.6379	2.13618	1.93337	1.74447	1.24485	1.0031	1.07048	4.4943	3.2584	3.92437	4.94774	4.4765
871	SERPINH1	serpin family H member 1	NM_001207014,NM_001235,XM_011545327,XM_024448756	protein_coding	NP_001193943.1;NP_001226.2;XP_011543629.1;XP_024304524.1	-1.22817	6.07251e-06	3.05019e-05	1.32312	7.18812e-12	1.0962e-10	-1.64837	1.21355e-43	2.41657e-42	11.5446	11.2483	12.0474	11.5825	11.65	11.5797	11.3889	11.4284	11.4568	11.8587	11.8491	11.8732	2767	3329	3244	2355	2346	2365	4344	4248	4568	24.3428	26.0788	24.0293	18.8769	19.6474	20.0055	32.0061	32.0491	32.9045	58.776	60.8775	57.5738	43.7219	45.4912
873	CBR1	carbonyl reductase 1	NM_001286789,NM_001757	protein_coding	NP_001273718.1;NP_001748.1	-1.2359	1.47866e-05	6.87975e-05	-1.21986	3.58162e-05	0.000196949	-1.02784	0.428522	0.538918	11.7123	11.4066	11.5244	11.6775	11.7545	11.6004	11.49	11.4857	11.4919	11.519	11.512	11.5062	3182	3860	3430	2747	2597	2549	3052	2992	3112	48.1944	51.4393	44.0267	37.6501	33.9303	36.8752	38.3308	38.5659	38.3773	116.366	120.078	105.487	87.2036	78.5615
874	CBR3	carbonyl reductase 3	NM_001236,XM_011529772	protein_coding	NP_001227.1;XP_011528074.1	1.02555	0.685447	0.78003	-1.093	0.180169	0.302246	1.10515	0.114036	0.173751	9.35645	9.39257	9.32724	9.38317	9.41491	9.36223	9.41478	9.40756	9.38704	9.32888	9.38414	9.24458	620	717	711	689	649	617	667	705	622	11.4312	11.6464	11.1514	11.4753	11.2674	10.8473	10.2451	11.1267	9.33818	27.6008	27.187	26.7185	26.5786	26.0884
875	CBS	cystathionine beta-synthase	NM_000071,NM_001178008,NM_001178009,NM_001320298,NM_001321072,XM_011529774,XM_011529777,XM_011529783,XM_017028491,XM_024452136,XM_024452137,XM_024452138,XM_024452139,XM_024452140,XR_001754915,XR_001754916,XR_001754917,XR_002958634	protein_coding	NP_000062.1;NP_001171479.1;NP_001171480.1;NP_001307227.1;NP_001308001.1;XP_011528076.1;XP_011528079.1;XP_011528085.1;XP_016883980.1;XP_024307904.1;XP_024307905.1;XP_024307906.1;XP_024307907.1;XP_024307908.1	-1.40337	3.09148e-06	1.63399e-05	-2.95374	9.84058e-40	6.57077e-38	2.07516	1.95508e-16	1.18076e-15	9.00294	8.51415	7.53943	8.76062	8.77137	8.77049	8.47376	8.50137	8.4692	7.98543	7.94277	7.91898	484	545	575	366	360	337	202	187	189	3.32519	3.45124	3.33405	2.34934	2.21229	2.32562	1.19403	1.04284	1.1075	8.02872	8.05646	7.98831	5.44145	5.12229
881	CCIN	calicin	NM_005893	protein_coding	NP_005884.2	-1.05472	0.827142	0.886324	1.27194	0.306804	0.452256	-1.36176	0.211345	0.298255	5.13679	5.05377	5.57738	5.30195	5.23792	5.17528	5.30511	5.13428	5.20418	5.42049	5.15519	5.42904	39	37	33	42	25	30	58	30	61	0.367607	0.30472	0.262984	0.350665	0.213501	0.262663	0.449135	0.242101	0.466104	0.887592	0.711329	0.630104	0.812196	0.494335
883	KYAT1	kynurenine aminotransferase 1	NM_001122671,NM_001122672,NM_001287390,NM_001352988,NM_001352989,NM_001352990,NM_001352991,NM_001352992,NM_001352993,NM_001352994,NM_001352995,NM_001352996,NM_001352997,NM_001352998,NM_001352999,NM_004059,NR_109829,NR_148224,NR_148225,XM_011519168,XM_011519169,XM_011519170,XM_017015262,XM_017015265,XM_017015267,XM_024447709	protein_coding	NP_001116143.1;NP_001116144.1;NP_001274319.1;NP_001339917.1;NP_001339918.1;NP_001339919.1;NP_001339920.1;NP_001339921.1;NP_001339922.1;NP_001339923.1;NP_001339924.1;NP_001339925.1;NP_001339926.1;NP_001339927.1;NP_001339928.1;NP_004050.3;XP_011517470.1;XP_011517471.1;XP_011517472.1;XP_016870751.1;XP_016870754.1;XP_016870756.1;XP_024303477.1	1.39404	3.81858e-07	2.35936e-06	-1.32764	2.3484e-05	0.000135378	1.8247	8.27262e-21	6.38979e-20	9.15657	9.63598	8.84642	9.20312	9.23865	9.20007	9.50868	9.41392	9.54212	8.99362	8.99121	9.00212	535	622	627	822	700	791	472	465	494	4.58269	4.8607	4.58692	6.59584	5.38268	6.71205	3.33471	3.37322	3.3749	11.065	11.3467	10.9902	15.277	12.4629
889	KRIT1	KRIT1 ankyrin repeat containing	NM_001013406,NM_001350669,NM_001350670,NM_001350671,NM_001350672,NM_001350673,NM_001350674,NM_001350675,NM_001350676,NM_001350677,NM_001350678,NM_001350679,NM_001350680,NM_001350681,NM_001350682,NM_001350683,NM_001350684,NM_001350685,NM_001350686,NM_001350687,NM_001350688,NM_001350689,NM_001350690,NM_001350691,NM_001350692,NM_001350693,NM_001350694,NM_001350695,NM_001350696,NM_001350697,NM_004912…	protein_coding	NP_001013424.1;NP_001337598.1;NP_001337599.1;NP_001337600.1;NP_001337601.1;NP_001337602.1;NP_001337603.1;NP_001337604.1;NP_001337605.1;NP_001337606.1;NP_001337607.1;NP_001337608.1;NP_001337609.1;NP_001337610.1;NP_001337611.1;NP_001337612.1;NP_001337613.1;NP_001337614.1;NP_001337615.1;NP_001337616.1;NP_001337617.1;NP_001337618.1;NP_001337619.1;NP_001337620.1;NP_001337621.1;NP_001337622.1;NP_001337…	1.05773	0.421794	0.551652	-1.19037	0.0174232	0.045352	1.24168	5.77229e-05	0.000146505	10.1828	10.2632	10.0294	10.3011	10.0366	10.2489	10.2461	10.2657	10.2228	10.1413	10.0409	9.99671	1239	1010	1372	1244	1209	1121	1182	1036	1028	4.75869	3.49032	4.85495	4.48754	4.33439	4.14814	4.01464	3.58903	3.43369	11.4899	8.1477	11.6324	10.3939	10.0358
890	CCNA2	cyclin A2	NM_001237	protein_coding	NP_001228.2	1.09558	0.052086	0.102326	1.00074	0.986806	0.991835	1.07952	0.0436557	0.0731312	11.3405	11.472	11.4401	11.4216	11.3462	11.4352	11.4898	11.5031	11.435	11.4373	11.4056	11.3847	2521	2571	3012	2916	2813	2536	2950	2811	2873	16.8646	15.1439	17.13	17.6259	17.6978	16.1529	16.4255	16.0874	15.6519	40.7197	35.3515	41.0431	40.8244	40.977
891	CCNB1	cyclin B1	NM_001354844,NM_001354845,NM_031966	protein_coding	NP_001341773.1;NP_001341774.1;NP_114172.1	-1.0789	0.05128	0.100949	1.00244	0.951105	0.972145	-1.09693	0.00666021	0.0129824	12.9036	12.7942	13.0058	12.8946	12.9486	12.9564	12.838	12.8882	12.8605	12.9432	12.8964	12.9874	6965	8244	8788	6982	7028	6634	8459	7927	9202	63.0812	65.7565	67.6872	57.1386	59.8788	57.2322	63.7766	61.433	67.9	152.311	153.5	162.177	132.342	138.642
892	CCNC	cyclin C	NM_001013399,NM_001363537,NM_005190,XM_011536232,XM_017011436,XR_001743714	protein_coding	NP_001013417.1;NP_001350466.1;NP_005181.2;XP_011534534.1;XP_016866925.1	1.55725	3.19488e-13	4.71033e-12	-1.08423	0.103288	0.195824	1.6646	6.81871e-23	5.90526e-22	11.1838	11.8228	11.1656	11.2903	11.2349	11.3671	11.7603	11.7325	11.5491	11.2176	11.211	11.282	2188	2281	2815	3977	3666	2917	2307	2262	2577	18.5283	16.5462	20.3565	30.3321	28.8961	23.7935	16.264	16.194	17.8566	44.7368	38.6248	48.7739	70.2538	66.9054
896	CCND3	cyclin D3	NM_001136017,NM_001136125,NM_001136126,NM_001287427,NM_001287434,NM_001760,XM_011514971,XM_011514972	protein_coding	NP_001129489.1;NP_001129597.1;NP_001129598.1;NP_001274356.1;NP_001274363.1;NP_001751.1;XP_011513273.1;XP_011513274.1	1.04515	0.380487	0.51152	1.22759	4.28936e-05	0.000232031	-1.19155	2.14262e-05	5.6864e-05	11.124	11.1879	11.5187	11.1947	11.288	11.1617	11.2098	11.2753	11.2621	11.3512	11.4048	11.4479	2068	2566	2340	2252	2309	2216	2848	2991	3287	18.8886	20.5736	18.2272	18.9281	19.9544	19.2556	21.8085	23.1229	24.7215	45.6068	48.0263	43.6719	43.8405	46.2021
898	CCNE1	cyclin E1	NM_001238,NM_001322259,NM_001322261,NM_001322262,XM_011527440	protein_coding	NP_001229.1;NP_001309188.1;NP_001309190.1;NP_001309191.1;XP_011525742.1	1.13928	0.0900769	0.16227	1.10427	0.197183	0.323292	1.0167	0.798295	0.862209	9.06944	9.25699	9.31055	9.1721	9.25863	9.03824	9.21046	9.30102	9.2724	9.23494	9.19734	9.30733	518	641	515	581	616	580	643	607	726	4.90487	5.35553	4.16523	5.0391	5.53279	5.40307	5.24607	4.96896	5.58464	11.8429	12.5018	9.9798	11.6713	12.8105
899	CCNF	cyclin F	NM_001323538,NM_001761	protein_coding	NP_001310467.1;NP_001752.2	1.03405	0.485591	0.610972	1.0693	0.150017	0.262617	-1.04886	0.268745	0.366107	10.5911	10.6392	10.7861	10.6737	10.649	10.6405	10.6518	10.7055	10.6773	10.746	10.6875	10.7227	1499	1621	1696	1563	1581	1491	1873	1730	1887	6.51613	6.21988	6.29419	6.14673	6.46293	6.1837	6.79224	6.46782	6.68724	15.7333	14.5195	15.0808	14.2368	14.9641
900	CCNG1	cyclin G1	NM_001364015,NM_001364018,NM_001364019,NM_001364020,NM_001364021,NM_001364022,NM_001364023,NM_004060,NM_199246,NR_157051,NR_157052,NR_157053,NR_157054,NR_157055,NR_157056	protein_coding	NP_001350944.1;NP_001350947.1;NP_001350948.1;NP_001350949.1;NP_001350950.1;NP_001350951.1;NP_001350952.1;NP_004051.1;NP_954854.1	1.72872	8.97054e-26	3.69372e-24	-1.31154	2.50492e-10	3.15744e-09	2.23528	1.05449e-67	3.75932e-66	11.6801	12.4698	11.3875	11.7739	11.753	11.816	12.3064	12.3333	12.1521	11.5208	11.5678	11.5914	3091	3358	3818	5983	5850	4689	2624	2747	2960	23.8385	22.6572	24.965	41.1456	41.8382	34.0741	16.8463	17.9782	18.3117	57.5584	52.8903	59.8156	95.2997	96.8714
901	CCNG2	cyclin G2	NM_004354,XM_011532398,XM_011532399	protein_coding	NP_004345.1;XP_011530700.1;XP_011530701.1	3.21237	3.6672e-123	1.1966e-120	-1.22646	0.000103623	0.000516442	3.88476	4.1449e-196	6.9816e-194	10.319	12.0027	10.1235	10.5677	10.5545	10.5993	11.6501	11.6517	11.5318	10.3992	10.4676	10.3863	1204	1319	1473	4312	4104	3532	1119	1207	1139	4.13158	3.98702	4.39685	14.3322	14.7271	12.5479	3.24665	3.68145	3.20399	9.97578	9.30718	10.5348	33.1956	34.0988
902	CCNH	cyclin H	NM_001199189,NM_001239,NM_001363539,NM_001364075,NM_001364076,NR_157068,NR_157069,NR_157070,NR_157071,XM_005248627,XM_005248629,XR_001742327	protein_coding	NP_001186118.1;NP_001230.1;NP_001350468.1;NP_001351004.1;NP_001351005.1;XP_005248684.1;XP_005248686.1	1.12862	0.0169023	0.0391154	1.03648	0.389144	0.537356	1.07351	0.101314	0.156419	11.7413	11.9156	11.8914	11.8315	11.7731	11.8378	11.9964	11.9047	11.8387	11.8324	11.8343	11.8904	3317	3451	3930	4279	3666	3313	3816	3780	4220	30.816	32.5212	34.3914	39.1244	38.1352	32.3126	34.9058	33.7083	37.0265	74.4057	75.9165	82.4012	90.6183	88.2975
904	CCNT1	cyclin T1	NM_001240,NM_001277842,XM_017020197	protein_coding	NP_001231.2;NP_001264771.1;XP_016875686.1	-1.27801	1.88678e-06	1.04216e-05	1.02738	0.606917	0.731481	-1.33128	6.73155e-13	3.27828e-12	11.9339	11.58	12.0713	11.9622	11.8355	12.0043	11.7063	11.7428	11.7093	11.9737	12.0249	11.9006	3827	3687	4719	3047	3022	2831	4455	4663	4244	10.4418	8.87311	10.9425	7.50224	7.74287	7.35846	10.1134	10.9033	9.40214	25.2118	20.7131	26.218	17.3764	17.9277
905	CCNT2	cyclin T2	NM_001241,NM_001320748,NM_001320749,NM_058241,NR_037649,NR_135468,XM_017005227,XM_017005228,XM_017005229,XM_017005230,XM_017005231,XM_017005232,XM_017005233,XM_024453211,XM_024453212,XM_024453213,XM_024453214,XR_001739026,XR_001739027	protein_coding	NP_001232.1;NP_001307677.1;NP_001307678.1;NP_490595.1;XP_016860716.1;XP_016860717.1;XP_016860718.1;XP_016860719.1;XP_016860720.1;XP_016860721.1;XP_016860722.1;XP_024308979.1;XP_024308980.1;XP_024308981.1;XP_024308982.1	1.15843	0.0425068	0.0861999	-1.06088	0.385652	0.533856	1.21201	0.000441139	0.00100863	10.4474	10.6591	10.4602	10.5769	10.3437	10.5811	10.6828	10.6735	10.5213	10.525	10.4393	10.4215	1440	1216	1702	1739	1635	1337	1558	1392	1427	4.38011	3.36655	4.51693	4.76138	4.4147	3.70063	4.01898	3.61897	3.77129	10.5758	7.85878	10.8225	11.0281	10.2217
908	CCT6A	chaperonin containing TCP1 subunit 6A	NM_001009186,NM_001762	protein_coding	NP_001009186.1;NP_001753.1	-1.15123	2.96945e-05	0.000130971	1.08926	0.00629559	0.0189812	-1.2719	1.9759e-21	1.58072e-20	14.5102	14.307	14.7322	14.5491	14.535	14.5482	14.4339	14.4081	14.4064	14.638	14.6261	14.6189	22297	24428	26200	20914	19287	18759	28307	27609	28678	158.866	153.286	158.691	134.695	129.231	127.241	167.984	168.351	166.448	383.586	357.825	380.221	311.976	299.22
924	CD7	CD7 molecule	NM_006137,XM_011523608,XM_017025316,XR_001752680,XR_001752681	protein_coding	NP_006128.1;XP_011521910.1;XP_016880805.1	-1.10875	0.724253	0.809515	-1.825	0.0627372	0.131156	1.62046	0.140434	0.208859	4.65718	4.50289	3.88335	4.48551	4.52069	4.32397	4.43923	4.37467	4.42305	4.31642	4.23505	4.32128	27	33	18	25	19	22	17	11	18	0.1065	0.124934	0.072766	0.090946	0.114456	0.081355	0.066773	0.036094	0.058417	0.257145	0.291642	0.174346	0.210645	0.265011
925	CD8A	CD8a molecule	NM_001145873,NM_001382698,NM_001768,NM_171827,NR_027353,NR_168478,NR_168479,NR_168480,NR_168481	protein_coding	NP_001139345.1;NP_001369627.1;NP_001759.3;NP_741969.1	-1.56759	0.0808619	0.148248	-1.42334	0.218473	0.350262	-1.11834	0.727173	0.808655	5.23858	4.58437	4.82593	5.07901	4.90816	4.98205	4.86372	4.85569	4.76973	4.6482	5.03528	4.8741	44	32	41	27	25	18	12	45	31	0.219494	0.205066	0.2808	0.123943	0.190992	0.082925	0.066035	0.288975	0.127431	0.529972	0.478701	0.672789	0.287072	0.442219
928	CD9	CD9 molecule	NM_001330312,NM_001769,XM_005253814	protein_coding	NP_001317241.1;NP_001760.1;XP_005253871.1	1.43321	2.42612e-18	5.81933e-17	-1.08817	0.0504056	0.109553	1.53756	1.78748e-38	2.93281e-37	12.3812	12.9006	12.3581	12.425	12.5246	12.4846	12.8036	12.801	12.7767	12.3702	12.4138	12.4547	4761	5948	6002	7814	7403	7024	5130	5337	5862	71.3758	78.4635	76.4741	105.829	104.344	100.255	64.0154	68.4213	71.5443	172.338	183.163	183.23	245.117	241.596
929	CD14	CD14 molecule	NM_000591,NM_001040021,NM_001174104,NM_001174105	protein_coding	NP_000582.1;NP_001035110.1;NP_001167575.1;NP_001167576.1	-1.47026	0.237593	0.356153	-1.13361	0.671495	0.782318	-1.31574	0.414881	0.525297	4.60559	4.04327	4.51964	4.52684	4.46791	4.35355	4.39126	4.24188	4.39825	4.45805	4.46166	4.325	29	27	19	20	9	19	27	27	17	0.318547	0.263998	0.173585	0.198698	0.085395	0.223131	0.242513	0.260591	0.141298	0.769138	0.616268	0.415905	0.460215	0.197721
938	CD24P4	CD24 molecule pseudogene 4	gene-CD24P4	pseudogene	.	2.2362	1.26138e-15	2.37629e-14	-7.40347	8.10929e-27	3.53255e-25	16.3241	4.71075e-70	1.77962e-68	7.21827	8.37978	4.42661	7.15975	7.05488	7.22171	7.82287	7.72938	7.80172	6.10979	6.21896	6.24373	144	138	184	351	300	318	15	24	28	1.20899	1.01807	1.31614	2.66955	2.3768	2.55414	0.098452	0.171587	0.189187	2.91912	2.37656	3.15344	6.18311	5.50318
942	CD86	CD86 molecule	NM_001206924,NM_001206925,NM_006889,NM_175862,NM_176892	protein_coding	NP_001193853.1;NP_001193854.1;NP_008820.3;NP_787058.5;NP_795711.1	1.02738	0.933137	0.956477	-1.42465	0.252256	0.391217	1.4445	0.271813	0.369611	4.72844	4.7689	4.31478	4.66922	4.48067	4.73489	4.50437	4.85472	4.52418	4.58795	4.44815	4.55368	28	16	39	17	45	17	25	14	23	0.183924	0.090121	0.216543	0.099384	0.27847	0.104064	0.133857	0.077637	0.123746	0.444089	0.210376	0.518834	0.230189	0.644763
945	CD33	CD33 molecule	NM_001082618,NM_001177608,NM_001772,XM_011527531,XM_011527532,XM_017027508,XM_017027509,XM_017027510	protein_coding	NP_001076087.1;NP_001171079.1;NP_001763.3;XP_011525833.1;XP_011525834.1;XP_016882997.1;XP_016882998.1;XP_016882999.1	-1.20541	0.269553	0.393357	-1.27693	0.209684	0.338777	1.0442	0.835504	0.891489	6.25594	5.98535	5.99834	6.20979	6.12863	6.14716	6.05863	5.99126	6.12304	5.87146	5.9383	6.2549	79	76	83	64	53	67	46	53	101	1.03159	0.951423	0.860189	0.393993	0.590199	0.830942	0.489109	0.330293	1.10392	2.49079	2.22097	2.06099	0.912549	1.36653
949	SCARB1	scavenger receptor class B member 1	NM_001082959,NM_001367981,NM_001367982,NM_001367983,NM_001367984,NM_001367985,NM_001367986,NM_001367987,NM_001367988,NM_001367989,NM_005505,NR_160416,NR_160417,NR_160418,NR_160419,NR_160420,NR_160421,NR_160422,NR_160423,NR_160424	protein_coding	NP_001076428.1;NP_001354910.1;NP_001354911.1;NP_001354912.1;NP_001354913.1;NP_001354914.1;NP_001354915.1;NP_001354916.1;NP_001354917.1;NP_001354918.1;NP_005496.4	-1.06901	0.115148	0.199058	1.26376	3.77567e-10	4.66736e-09	-1.37031	2.654e-22	2.23418e-21	12.9669	12.8707	13.4034	13.0261	13.0901	13.0113	12.9343	12.9816	13.024	13.2534	13.2569	13.2646	7461	8936	8627	7174	7203	7372	11080	10994	11610	40.9796	43.1027	40.2999	35.7739	37.1757	38.7193	50.3334	51.3558	51.4864	98.946	100.618	96.5578	82.8581	86.0759
950	SCARB2	scavenger receptor class B member 2	NM_001204255,NM_005506	protein_coding	NP_001191184.1;NP_005497.1	1.23282	3.13505e-07	1.96085e-06	-1.05522	0.164971	0.282281	1.28271	9.93143e-17	6.13943e-16	12.3557	12.6577	12.3767	12.4303	12.3861	12.4701	12.6217	12.6198	12.5869	12.384	12.3856	12.4003	4985	5273	6137	6621	6278	5897	5430	5377	5727	19.5245	18.1992	20.4387	23.431	23.1243	21.9955	17.6997	18.0162	18.2684	47.1421	42.4836	48.9707	54.2698	53.5414
953	ENTPD1	ectonucleoside triphosphate diphosphohydrolase 1	NM_001098175,NM_001164178,NM_001164179,NM_001164181,NM_001164182,NM_001164183,NM_001312654,NM_001320916,NM_001776,XM_011540370,XM_011540371,XM_011540372,XM_011540373,XM_011540374,XM_011540376,XM_011540377,XM_017016958,XM_017016959,XM_017016960,XM_017016961,XM_017016962,XM_017016963,XM_017016964	protein_coding	NP_001091645.1;NP_001157650.1;NP_001157651.1;NP_001157653.1;NP_001157654.1;NP_001157655.1;NP_001299583.1;NP_001307845.1;NP_001767.3;XP_011538672.2;XP_011538673.1;XP_011538674.2;XP_011538675.2;XP_011538676.2;XP_011538678.2;XP_011538679.1;XP_016872447.1;XP_016872448.1;XP_016872449.1;XP_016872450.1;XP_016872451.1;XP_016872452.1;XP_016872453.1	1.06833	0.712767	0.800428	1.18463	0.311215	0.457278	-1.1248	0.492187	0.601915	6.00234	6.09366	6.3429	6.17288	6.1314	6.03456	6.22552	6.03015	6.17004	6.27166	6.20613	6.14672	68	70	61	80	52	67	93	82	77	0.099338	0.089291	0.10354	0.104914	0.07113	0.091867	0.111992	0.101798	0.090966	0.239851	0.208438	0.24808	0.242998	0.164694
954	ENTPD2	ectonucleoside triphosphate diphosphohydrolase 2	NM_001246,NM_203468,XM_011519212	protein_coding	NP_001237.1;NP_982293.1;XP_011517514.1	1.08523	0.461452	0.588522	-5.98047	1.87262e-30	9.35986e-29	6.40104	1.62311e-31	2.06516e-30	7.51611	7.63564	5.03346	7.19502	7.30262	7.22067	7.26371	7.20545	7.41385	6.27285	6.22737	6.30556	164	210	199	192	169	216	34	29	39	1.43998	1.62181	1.4855	1.51739	1.38438	1.8162	0.246424	0.21521	0.273598	3.47686	3.78591	3.55924	3.5145	3.20537
955	ENTPD6	ectonucleoside triphosphate diphosphohydrolase 6	NM_001114089,NM_001247,NM_001317941,NM_001322378,NM_001322379,NM_001322380,NM_001322381,NM_001322382,NM_001322383,NM_001322384,NM_001322385,NM_001322386,NM_001322387,NM_001322388,NM_001322389,NM_001322390,NM_001322391,NM_001322392,NM_001322393,NM_001322394,NM_001322395,NM_001322396,NM_001322397,NM_001322398,XM_006723665,XM_011529396,XM_011529397,XM_017028129,XM_017028130,XM_017028131,XM_017028132…	protein_coding	NP_001107561.1;NP_001238.3;NP_001304870.1;NP_001309307.1;NP_001309308.1;NP_001309309.1;NP_001309310.1;NP_001309311.1;NP_001309312.1;NP_001309313.1;NP_001309314.1;NP_001309315.1;NP_001309316.1;NP_001309317.1;NP_001309318.1;NP_001309319.1;NP_001309320.1;NP_001309321.1;NP_001309322.1;NP_001309323.1;NP_001309324.1;NP_001309325.1;NP_001309326.1;NP_001309327.1;XP_006723728.1;XP_011527698.1;XP_011527699…	-1.17298	0.000541207	0.00184064	-1.14513	0.00141913	0.00523962	-1.03904	0.255547	0.350714	12.8884	12.6584	12.7919	12.8337	12.9512	12.8433	12.7075	12.704	12.7831	12.7483	12.7716	12.7753	6859	8708	8156	6353	6011	6415	7152	7260	7634	45.2788	49.954	45.9263	33.93	36.8512	35.737	39.3609	35.7024	41.2707	109.326	116.611	110.038	78.5872	85.3245
956	ENTPD3	ectonucleoside triphosphate diphosphohydrolase 3	NM_001248,NM_001291960,NM_001291961,XM_011534266	protein_coding	NP_001239.2;NP_001278889.1;NP_001278890.1;XP_011532568.1	1.07473	0.432533	0.562169	-2.61649	8.04551e-20	2.40725e-18	2.77138	1.00901e-20	7.76094e-20	8.24186	8.34415	6.9522	8.14049	8.04817	8.1233	8.26803	8.1302	8.06166	7.51687	7.36607	7.42446	301	298	346	376	302	270	145	111	129	1.9134	1.6517	1.83427	2.15409	1.77614	1.60029	0.753079	0.590732	0.65293	4.61993	3.85567	4.39487	4.98921	4.11244
957	ENTPD5	ectonucleoside triphosphate diphosphohydrolase 5 (inactive)	NM_001249,NM_001321984,NM_001321985,NM_001321986,NM_001321987,NM_001321988,NM_001330189,NM_001382256,NM_001382257,NM_001382258,NM_001382259,NM_001382260,NM_001382262,NM_001382263,XM_017021814,XM_017021816,XM_017021817,XM_024449758,XR_001750611,XR_001750612	protein_coding	NP_001240.1;NP_001308913.1;NP_001308914.1;NP_001308915.1;NP_001308916.1;NP_001308917.1;NP_001317118.1;NP_001369185.1;NP_001369186.1;NP_001369187.1;NP_001369188.1;NP_001369189.1;NP_001369191.1;NP_001369192.1;XP_016877303.1;XP_016877305.1;XP_016877306.1;XP_024305526.1	-1.34511	4.15263e-10	4.05737e-09	-1.23403	3.18729e-06	2.17012e-05	-1.10548	0.0134833	0.0248871	11.9263	11.4985	11.7214	11.8793	11.8202	11.9255	11.6589	11.5729	11.6021	11.6482	11.703	11.7401	3712	3867	4596	3090	2654	2677	3278	3452	3772	13.6089	12.4796	13.9563	10.1001	9.06515	9.53535	10.2385	10.7747	11.3312	32.859	29.1319	33.4389	23.3934	20.9893
960	CD44	CD44 molecule (Indian blood group)	NM_000610,NM_001001389,NM_001001390,NM_001001391,NM_001001392,NM_001202555,NM_001202556,NM_001202557,XM_005253231,XM_005253232,XM_005253235,XM_005253238,XM_005253239,XM_005253240,XM_006718388,XM_006718390,XM_011520482,XM_011520483,XM_011520484,XM_011520485,XM_011520486,XM_011520487,XM_011520488,XM_011520489,XM_017018583,XM_017018584,XM_017018585	protein_coding	NP_000601.3;NP_001001389.1;NP_001001390.1;NP_001001391.1;NP_001001392.1;NP_001189484.1;NP_001189485.1;NP_001189486.1;XP_005253288.1;XP_005253289.1;XP_005253292.1;XP_005253295.1;XP_005253296.1;XP_005253297.1;XP_006718451.1;XP_006718453.1;XP_011518784.1;XP_011518785.1;XP_011518786.1;XP_011518787.1;XP_011518788.1;XP_011518789.1;XP_011518790.1;XP_011518791.1;XP_016874072.1;XP_016874073.1;XP_016874074…	1.10349	0.00398572	0.0110128	1.18157	2.20871e-07	1.87151e-06	-1.08598	0.00171921	0.00363648	13.9373	14.0794	14.2766	14.0324	14.0179	14.0445	14.0958	14.1235	14.1197	14.1867	14.1718	14.1987	14918	16331	17794	17161	16827	16327	20427	19855	21427	60.9806	58.1579	60.752	63.3771	64.4435	64.0449	71.2573	69.9507	72.9552	147.239	135.762	145.561	146.791	149.211
961	CD47	CD47 molecule	NM_001382306,NM_001777,NM_198793,XM_005247909,XM_017007536,XR_001740374,XR_001740375,XR_002959610,XR_002959611,XR_241521,XR_241522,XR_924218,XR_924219,XR_924220	protein_coding	NP_001369235.1;NP_001768.1;NP_942088.1;XP_005247966.1;XP_016863025.1	1.47282	1.17561e-13	1.79603e-12	-1.10473	0.0521699	0.11275	1.60449	6.56721e-43	1.27591e-41	11.6823	12.241	11.637	11.7926	11.6827	11.8642	12.1496	12.1141	12.0977	11.6888	11.6886	11.7356	3159	3091	4036	5051	4616	4418	3214	3176	3515	10.2335	9.11831	11.2104	13.9311	13.6201	12.64	8.91044	9.04853	9.66475	24.709	21.2855	26.8599	32.2666	31.5358
965	CD58	CD58 molecule	NM_001144822,NM_001779,NR_026665,XM_017002869	protein_coding	NP_001138294.1;NP_001770.1;XP_016858358.1	1.12	0.066756	0.126145	1.02743	0.671515	0.782318	1.07465	0.237058	0.328953	9.64111	9.80392	9.77823	9.73992	9.65962	9.73611	9.85138	9.80989	9.74361	9.79506	9.64831	9.77571	784	792	918	957	866	780	962	797	973	10.4344	9.22732	10.0381	13.1627	12.3939	10.6191	9.65349	8.27456	9.13291	25.1939	21.54	24.0511	30.4868	28.6965
966	CD59	CD59 molecule (CD59 blood group)	NM_000611,NM_001127223,NM_001127225,NM_001127226,NM_001127227,NM_203329,NM_203330,NM_203331	protein_coding	NP_000602.1;NP_001120695.1;NP_001120697.1;NP_001120698.1;NP_001120699.1;NP_976074.1;NP_976075.1;NP_976076.1	1.32022	9.6787e-14	1.48918e-12	-1.00271	0.942646	0.96714	1.30518	1.59771e-17	1.03653e-16	12.6626	13.0635	12.7573	12.749	12.7431	12.7856	13.0186	12.9962	12.9856	12.7471	12.7412	12.8032	6087	6730	7468	8832	8186	7884	6980	6851	7705	14.6935	14.361	15.3725	19.3567	18.6551	18.185	14.0379	14.2016	15.1898	35.4777	33.5239	36.8322	44.8331	43.1937
967	CD63	CD63 molecule	NM_001257389,NM_001257390,NM_001257391,NM_001257392,NM_001257400,NM_001257401,NM_001267698,NM_001780,XM_024449283	protein_coding	NP_001244318.1;NP_001244319.1;NP_001244320.1;NP_001244321.1;NP_001244329.1;NP_001244330.1;NP_001254627.1;NP_001771.1;XP_024305051.1	1.263	6.3164e-09	5.11643e-08	1.04508	0.25889	0.398615	1.19134	1.64624e-09	6.30869e-09	13.6799	14.0167	13.8423	13.7895	13.8171	13.7212	13.9462	13.9842	14.0022	13.8067	13.8152	13.8447	12656	14543	13751	16174	16035	15944	14834	14805	16033	225.714	228.672	207.159	260.78	270.607	273.728	220.679	226.647	231.117	544.99	533.804	496.35	604.007	626.558
968	CD68	CD68 molecule	NM_001040059,NM_001251	protein_coding	NP_001035148.1;NP_001242.2	1.33153	4.04297e-09	3.38263e-08	-1.54064	2.33716e-17	5.89197e-16	2.02223	1.15595e-63	3.76299e-62	11.1267	11.5401	10.602	11.1085	11.2173	11.1098	11.355	11.4109	11.4233	10.7727	10.764	10.8322	2034	2564	2396	2875	2905	2870	1564	1529	1742	21.9804	24.4185	22.0445	28.1527	29.5485	29.6203	14.1104	14.1683	15.3756	53.0721	57.0019	52.8183	65.2062	68.4161
970	CD70	CD70 molecule	NM_001252,NM_001330332	protein_coding	NP_001243.1;NP_001317261.1	1.19259	0.0314299	0.0668406	-24.0498	2.74223e-73	3.73419e-71	28.2575	5.6179e-87	2.81816e-85	8.46996	8.72182	3.98616	8.1782	8.15381	8.01287	8.31011	8.24741	8.23351	6.53165	6.50396	6.39871	362	391	350	449	398	382	21	18	10	4.94815	5.71566	4.37603	6.4024	5.43501	5.86078	0.251174	0.186701	0.056751	11.9474	13.3425	10.4849	14.829	12.5841
971	CD72	CD72 molecule	NM_001782,XM_006716893	protein_coding	NP_001773.1;XP_006716956.1	1.91622	0.0298077	0.0638858	-1.43739	0.346184	0.494255	2.71694	0.00275223	0.00567381	3.88023	4.81834	3.45766	4.11328	4.11834	4.10586	4.27334	4.32673	4.27172	4.01016	4.11375	4.00454	14	16	16	27	30	25	9	16	9	0.164595	0.164789	0.162717	0.293095	0.347497	0.307231	0.086544	0.170803	0.077796	0.397416	0.384679	0.389865	0.678855	0.804587
975	CD81	CD81 molecule	NM_001297649,NM_004356,XM_011520492	protein_coding	NP_001284578.1;NP_004347.1;XP_011518794.1	1.12551	0.00373443	0.0103865	1.19098	1.22869e-05	7.49784e-05	-1.07344	0.0153418	0.0280186	12.8266	12.9972	13.1776	12.9125	12.9809	12.8833	13.0142	13.0149	13.0451	13.0716	13.0798	13.1098	6793	8181	7724	8167	7766	7831	9361	9338	10112	84.0482	89.4722	81.499	91.5208	90.6068	92.4081	96.726	99.0195	102.136	202.936	208.861	195.27	211.977	209.789
976	ADGRE5	adhesion G protein-coupled receptor E5	NM_001025160,NM_001784,NM_078481,XM_011528451	protein_coding	NP_001020331.1;NP_001775.2;NP_510966.1;XP_011526753.1	1.00559	0.895003	0.933112	-1.08252	0.0511125	0.110783	1.07321	0.0323266	0.0555363	12.7449	12.7531	12.7294	12.7347	12.8296	12.7578	12.7428	12.7708	12.8104	12.6824	12.7173	12.7376	6231	7725	7525	6728	6600	6726	6743	6938	7435	35.5847	38.8709	36.6699	34.9089	35.5362	36.6908	31.9706	34.0165	34.6813	85.9199	90.7391	87.8604	80.8544	82.2798
977	CD151	CD151 molecule (Raph blood group)	NM_001039490,NM_004357,NM_139029,NM_139030,XM_024448780	protein_coding	NP_001034579.1;NP_004348.2;NP_620598.1;NP_620599.1;XP_024304548.1	1.23193	3.77684e-06	1.96029e-05	1.39612	8.7425e-15	1.79138e-13	-1.1496	5.11305e-06	1.44269e-05	13.7741	14.075	14.3545	13.9029	13.997	13.8622	14.0558	14.1085	14.1313	14.2487	14.2094	14.2111	13014	16161	14591	16614	16756	16755	22153	20962	21992	155.31	169.824	148.074	179.055	188.098	190.361	220.122	214.161	213.925	375	396.431	354.782	414.72	435.517
978	CDA	cytidine deaminase	NM_001785	protein_coding	NP_001776.1	1.71049	1.28975e-30	6.94856e-29	-1.92149	6.6878e-39	4.34808e-37	3.24036	1.7622e-201	3.172e-199	11.1946	11.9693	10.3515	11.188	11.2954	11.1945	11.6893	11.692	11.7437	10.6846	10.7206	10.6866	2129	2680	2523	3971	3784	3896	1321	1368	1371	48.3803	53.6312	48.7474	81.532	80.879	84.2994	24.9853	26.5812	25.3765	116.815	125.195	116.798	188.841	187.266
983	CDK1	cyclin dependent kinase 1	NM_001170406,NM_001170407,NM_001320918,NM_001786,NM_033379,XM_005270303	protein_coding	NP_001163877.1;NP_001163878.1;NP_001307847.1;NP_001777.1;NP_203698.1;XP_005270360.1	1.62902	7.33442e-17	1.5319e-15	1.01253	0.756062	0.843679	1.58598	8.38417e-09	3.0278e-08	13.0359	13.7399	13.1523	13.1757	13.1244	13.2261	13.7009	13.6462	13.4531	13.1621	13.2036	13.2154	7974	8358	9946	15334	13735	10832	9020	9356	9932	77.6607	71.7057	82.2978	134.682	125.651	99.9883	73.1028	77.8517	78.5447	187.513	167.388	197.184	311.945	290.93
984	CDK11B	cyclin dependent kinase 11B	NM_001291345,NM_001787,NM_033486,NM_033487,NM_033489,NM_033490,XM_006711065,XM_011542490,XM_011542491,XM_011542492,XM_011542493,XM_011542494,XM_011542495,XM_017002925,XM_017002926,XM_017002927,XM_017002928,XM_024451174,XM_024451184,XM_024451190,XR_002958171,XR_002958172,XR_002958173,XR_002958174	protein_coding	NP_001278274.1;NP_001778.2;NP_277021.2;NP_277022.1;NP_277024.2;NP_277025.1;XP_006711128.1;XP_011540792.1;XP_011540793.1;XP_011540794.1;XP_011540795.1;XP_011540796.1;XP_011540797.1;XP_016858414.1;XP_016858415.1;XP_016858416.1;XP_016858417.1;XP_024306942.1;XP_024306952.1;XP_024306958.1	-1.12577	0.00151511	0.00465652	-1.05235	0.151293	0.264164	-1.08507	0.00409287	0.00824231	12.9525	12.7816	12.9777	12.9438	12.9979	12.9518	12.8419	12.8558	12.8705	12.9306	12.927	12.9236	7355	8703	8730	7003	6761	6701	8327	8196	8549	44.2362	46.3221	45.6259	38.8338	38.7478	38.7891	42.4391	42.7377	42.9436	106.809	108.133	109.319	89.9451	89.7159
987	LRBA	LPS responsive beige-like anchor protein	NM_001199282,NM_001364905,NM_001367550,NM_006726,XM_005263372,XM_005263373,XM_005263374,XM_011532434,XM_017008873,XM_017008874	protein_coding	NP_001186211.2;NP_001351834.1;NP_001354479.1;NP_006717.2;XP_005263429.1;XP_005263430.1;XP_005263431.1;XP_011530736.1;XP_016864362.1;XP_016864363.1	1.08708	0.0858542	0.155946	-1.45146	1.09084e-09	1.26441e-08	1.55606	2.4602e-18	1.66799e-17	12.3781	12.4985	11.9392	12.4263	12.2711	12.4005	12.4089	12.4517	12.4527	12.155	12.0665	11.926	5398	5043	6169	5664	5644	5506	4552	4053	3580	9.74475	8.02931	9.47134	9.23735	9.56461	9.4571	6.82273	6.25593	5.28052	23.5289	18.7434	22.6932	21.3952	22.1457
988	CDC5L	cell division cycle 5 like	NM_001253	protein_coding	NP_001244.1	1.02818	0.568254	0.684216	-1.02454	0.615351	0.738106	1.03874	0.265466	0.362456	11.9112	11.951	11.9746	12.0184	11.8665	11.9746	11.9724	11.9894	11.9617	11.9656	11.953	11.9035	3933	3677	4401	3993	3868	3652	4256	4146	4101	11.5845	9.53706	11.0231	10.6265	10.7143	10.2452	10.4331	10.4479	9.8397	27.9709	22.263	26.4111	24.6127	24.8076
989	SEPTIN7	septin 7	NM_001011553,NM_001242956,NM_001363715,NM_001375299,NM_001788,XM_006715806,XM_011515656,XM_011515661,XM_017012855,XM_017012856,XM_017012857,XM_017012858,XM_017012859,XM_017012860,XM_017012861,XM_024447010	protein_coding	NP_001011553.2;NP_001229885.1;NP_001350644.1;NP_001362228.1;NP_001779.3;XP_006715869.1;XP_011513958.1;XP_011513963.1;XP_016868344.1;XP_016868345.1;XP_016868346.1;XP_016868347.1;XP_016868348.1;XP_016868349.1;XP_016868350.1;XP_024302778.1	1.44258	7.06761e-13	9.96959e-12	1.16643	0.000219287	0.000999036	1.21938	4.33651e-07	1.34718e-06	12.641	13.1696	12.9615	12.8092	12.7179	12.8272	13.1606	13.1285	13.0091	12.9015	12.9358	12.9383	6239	6228	7495	9949	9120	7773	7981	8203	8614	36.1677	31.2228	42.2813	51.6089	54.1549	49.6748	45.0582	46.7844	44.5712	87.3275	72.8857	101.305	119.534	125.389
990	CDC6	cell division cycle 6	NM_001254,XM_011525541,XM_011525542	protein_coding	NP_001245.1;XP_011523843.1;XP_011523844.1	-1.15303	0.000685675	0.00228523	1.13951	0.00196601	0.00695583	-1.33268	1.16677e-14	6.35853e-14	11.7543	11.5491	12.0416	11.762	11.8187	11.8079	11.6713	11.6875	11.6495	11.9502	11.8658	11.9382	3155	3748	3912	3036	2940	2739	4491	4035	4585	15.682	17.3374	17.2768	13.9694	14.3976	13.2697	18.7285	17.7558	19.928	37.8644	40.4718	41.3948	32.3554	33.3358
991	CDC20	cell division cycle 20	NM_001255	protein_coding	NP_001246.2	-1.0517	0.242957	0.362685	1.03527	0.398705	0.546761	-1.10445	0.0023497	0.00488955	13.4158	13.3432	13.5647	13.4317	13.5202	13.4146	13.3676	13.4067	13.447	13.4905	13.4672	13.5252	10095	12422	11645	10034	9972	10175	12401	11938	13345	112.54	121.964	110.394	101.083	104.564	108.028	115.07	113.857	121.177	271.73	284.709	264.502	234.125	242.105
993	CDC25A	cell division cycle 25A	NM_001789,NM_201567,XM_006713434,XM_006713435,XR_001740392	protein_coding	NP_001780.2;NP_963861.1;XP_006713497.1;XP_006713498.1	-1.3337	3.42184e-11	3.86528e-10	1.17611	3.08997e-05	0.000172269	-1.59094	6.88236e-39	1.14664e-37	11.8167	11.4014	12.1495	11.8105	11.8367	11.8673	11.6234	11.5698	11.5668	11.9696	11.9843	12.016	3320	3808	4166	2856	2545	2471	4566	4587	4975	16.2896	16.5645	17.6144	12.5122	11.7171	12.0415	19.0931	19.3533	19.7893	39.3316	38.6677	42.2038	28.9802	27.1295
994	CDC25B	cell division cycle 25B	NM_001287516,NM_001287517,NM_001287518,NM_001287519,NM_001287520,NM_001287522,NM_001287524,NM_004358,NM_021872,NM_021873,NR_136335,NR_136336,XR_937181	protein_coding	NP_001274445.1;NP_001274446.1;NP_001274447.1;NP_001274448.1;NP_001274449.1;NP_001274451.1;NP_001274453.1;NP_004349.1;NP_068658.1;NP_068659.1	-1.27137	3.26891e-09	2.76984e-08	-1.10068	0.00936711	0.0268003	-1.17156	1.15102e-05	3.13915e-05	13.2571	12.9108	13.2174	13.2245	13.26	13.2321	13.0033	12.9859	13.0789	13.1296	13.1494	13.2029	9153	10601	10858	7605	7080	7685	9449	9552	10624	54.6328	55.9311	55.1169	37.1479	39.6557	43.6846	47.0239	48.8621	51.8103	131.912	130.564	132.059	86.0403	91.818
995	CDC25C	cell division cycle 25C	NM_001287582,NM_001287583,NM_001318098,NM_001364026,NM_001364027,NM_001364028,NM_001790,NM_022809,XM_005272145,XM_006714739,XM_011543759,XM_011543760,XM_011543761,XM_011543762,XM_011543763,XM_011543764	protein_coding	NP_001274511.1;NP_001274512.1;NP_001305027.1;NP_001350955.1;NP_001350956.1;NP_001350957.1;NP_001781.2;NP_073720.1;XP_005272202.1;XP_006714802.1;XP_011542061.1;XP_011542062.1;XP_011542063.1;XP_011542064.1;XP_011542065.1;XP_011542066.1	1.00376	0.953455	0.969912	-1.08292	0.217901	0.349604	1.07164	0.280935	0.379961	9.60634	9.6116	9.58985	9.62188	9.59626	9.68181	9.70207	9.61057	9.5806	9.52389	9.53235	9.66143	730	788	922	859	732	688	745	744	910	6.66263	6.39846	7.23063	7.08008	6.55883	6.1208	5.54116	5.72784	6.91725	16.087	14.9364	17.3244	16.3986	15.1862
996	CDC27	cell division cycle 27	NM_001114091,NM_001256,NM_001293089,NM_001293091,NM_001353035,NM_001353047,NM_001353049,NM_001353050,NM_001353051,NR_148340,XM_011525546,XM_011525547,XM_011525548,XM_011525549,XM_017025481,XM_017025484,XM_017025485,XM_017025486,XM_017025488,XM_024451052,XR_934630	protein_coding	NP_001107563.1;NP_001247.3;NP_001280018.1;NP_001280020.1;NP_001339964.1;NP_001339976.1;NP_001339978.1;NP_001339979.1;NP_001339980.1;XP_011523848.1;XP_011523849.1;XP_011523850.1;XP_011523851.1;XP_016880970.1;XP_016880973.1;XP_016880974.1;XP_016880975.1;XP_016880977.1;XP_024306820.1	1.13549	0.0112816	0.0273944	-1.05975	0.246995	0.385309	1.1865	4.27805e-06	1.2138e-05	13.0087	13.1918	13.0234	13.1381	12.9695	13.08	13.1996	13.195	13.1199	13.0461	13.0588	12.9564	8509	7808	9371	9755	9221	8257	8808	8832	8215	27.3584	22.0537	25.6774	28.2916	27.9922	25.3641	23.6362	24.379	21.8124	66.0572	51.4815	61.5224	65.5278	64.8126
997	CDC34	cell division cycle 34, ubiqiutin conjugating enzyme	NM_004359,XM_005259690,XM_006722952	protein_coding	NP_004350.1;XP_005259747.1;XP_006723015.1	1.0741	0.141893	0.236338	1.14207	0.00624746	0.0188591	-1.07858	0.0491377	0.0815114	11.0675	11.1705	11.358	11.1483	11.2113	11.0897	11.2042	11.1923	11.2261	11.2868	11.2971	11.2346	2033	2435	2232	2321	2175	2204	2741	2741	2672	26.5655	27.8729	24.8843	27.2707	26.7863	27.2838	29.7352	30.5986	28.4184	64.1428	65.0657	59.6224	63.1634	62.0204
998	CDC42	cell division cycle 42	NM_001039802,NM_001791,NM_044472	protein_coding	NP_001034891.1;NP_001782.1;NP_426359.1	1.15659	7.39894e-05	0.00030143	1.05199	0.195591	0.321138	1.08402	0.0120234	0.0224363	13.9238	14.1337	14.0954	13.9859	13.9845	14.0422	14.1311	14.1417	14.1111	14.0241	14.029	14.113	14453	16063	18132	18236	17532	16508	17353	17247	19862	26.1347	25.909	27.7547	29.5423	29.7744	28.3248	26.3257	26.5245	29.0407	63.1025	60.4813	66.4998	68.4247	68.939
999	CDH1	cadherin 1	NM_001317184,NM_001317185,NM_001317186,NM_004360	protein_coding	NP_001304113.1;NP_001304114.1;NP_001304115.1;NP_004351.1	1.28788	7.61825e-11	8.22409e-10	-11.6767	0	0	14.8265	0	0	12.6851	13.0503	9.23798	12.3625	12.4346	12.438	12.6534	12.6353	12.664	10.5699	10.4853	10.5423	5938	7131	7561	8597	8018	8047	664	560	654	22.6908	23.9974	24.5782	29.6908	28.8375	29.3082	2.1088	1.8304	2.03313	54.7874	56.0187	58.8888	68.7687	66.7697
1000	CDH2	cadherin 2	NM_001308176,NM_001792,XM_011525788,XM_017025514	protein_coding	NP_001295105.1;NP_001783.2;XP_011524090.1;XP_016881003.1	1.14306	0.000516319	0.00176153	1.40848	8.15767e-20	2.43659e-18	-1.24971	2.17684e-13	1.09799e-12	12.5361	12.7292	13.1289	12.6521	12.6558	12.7077	12.7923	12.7719	12.7853	12.9665	12.9592	13.0163	5512	6163	6918	6936	6438	6371	9064	8886	9910	25.2362	24.9159	26.9475	28.7613	27.7363	27.7874	34.5488	34.8131	36.9693	60.9332	58.1628	64.5658	66.6157	64.22
1001	CDH3	cadherin 3	NM_001317195,NM_001317196,NM_001793,XM_011522800	protein_coding	NP_001304124.1;NP_001304125.1;NP_001784.2;XP_011521102.1	1.27361	5.28037e-07	3.1885e-06	-8.12802	0	0	10.2063	0	0	11.8558	12.205	8.93184	11.5799	11.6887	11.5908	11.7897	11.8276	11.9158	10.0309	9.9729	9.98531	3371	4213	4011	4503	4451	4752	532	476	510	16.7912	18.4097	16.6807	19.6351	20.9661	22.8626	1.87679	1.89846	1.8687	40.5426	42.9751	39.9665	45.4781	48.5444
1004	CDH6	cadherin 6	NM_001362435,NM_004932,XM_011513921,XM_017008910,XR_001741972	protein_coding	NP_001349364.1;NP_004923.1;XP_011512223.1;XP_016864399.1	1.30702	0.21917	0.334038	1.29362	0.223152	0.356024	-1.00347	0.98617	0.990649	5.2114	5.60438	5.68656	5.37094	5.41822	5.5278	5.48495	5.57553	5.59698	5.58155	5.55234	5.53158	29	37	51	42	49	50	56	52	52	0.061876	0.096325	0.152261	0.122443	0.143035	0.175736	0.169955	0.115769	0.090797	0.149402	0.224857	0.364815	0.283598	0.33118
1005	CDH7	cadherin 7	NM_001317214,NM_001362438,NM_004361,NM_033646	protein_coding	NP_001304143.1;NP_001349367.1;NP_004352.2;NP_387450.1	1.04895	0.523345	0.645651	-1.48602	4.17323e-06	2.77158e-05	1.53715	2.35486e-07	7.50305e-07	8.70248	8.77247	8.23018	8.6279	8.66881	8.72206	8.72664	8.69461	8.70364	8.46339	8.26955	8.37934	374	438	494	452	413	407	348	264	322	0.682167	0.64162	0.766578	0.751597	0.614874	0.64116	0.576886	0.44293	0.522413	1.6471	1.49778	1.83671	1.74082	1.42367
1006	CDH8	cadherin 8	NM_001796,XM_005255760,XR_001751811,XR_001751812,XR_001751813,XR_001751814	protein_coding	NP_001787.2;XP_005255817.1	1.23252	0.37532	0.506894	1.0049	0.982505	0.989375	1.20908	0.421287	0.531786	5.18728	5.48757	5.29249	5.30464	5.2632	5.3312	5.40969	5.51612	5.20235	5.32163	5.25558	5.33598	35	35	44	48	57	26	42	35	45	0.068622	0.059512	0.073754	0.084869	0.10472	0.047768	0.068481	0.057552	0.068979	0.165688	0.138923	0.176713	0.196571	0.242466
1009	CDH11	cadherin 11	NM_001308392,NM_001330576,NM_001797,XM_005255762,XM_005255763,XM_011522803,XM_024450134	protein_coding	NP_001295321.1;NP_001317505.1;NP_001788.2;XP_005255819.1;XP_005255820.1;XP_011521105.1;XP_024305902.1	-1.2115	2.94732e-08	2.17175e-07	1.34059	6.10981e-19	1.71531e-17	-1.64717	8.9865e-77	3.84597e-75	13.758	13.4813	14.2795	13.8061	13.8253	13.8368	13.6414	13.6597	13.6625	14.1036	14.0996	14.0689	12913	14695	15733	11379	11053	10807	20741	20407	20650	36.9492	36.6167	38.6539	30.6347	29.143	29.2126	53.3139	49.4532	52.2082	89.2144	85.4769	92.6139	70.9549	67.477
1010	CDH12	cadherin 12	NM_001317227,NM_001317228,NM_001364104,NM_001364105,NM_001364106,NM_001364107,NM_001364108,NM_001364109,NM_004061	protein_coding	NP_001304156.1;NP_001304157.1;NP_001351033.1;NP_001351034.1;NP_001351035.1;NP_001351036.1;NP_001351037.1;NP_001351038.1;NP_004052.2	1.48249	0.273998	0.398062	1.9656	0.0467941	0.103064	-1.34515	0.38406	0.493307	3.7923	4.35284	4.86346	4.31527	4.21737	4.27669	4.50406	4.23522	4.33237	4.63438	4.42556	4.27416	16	11	16	32	11	17	47	27	16	0.0674	0.040454	0.054999	0.119984	0.043441	0.066817	0.162748	0.095918	0.053636	0.162737	0.094435	0.131777	0.277902	0.100582
1012	CDH13	cadherin 13	NM_001220488,NM_001220489,NM_001220490,NM_001220491,NM_001220492,NM_001257,XM_011522804,XM_017022848,XM_017022849	protein_coding	NP_001207417.1;NP_001207418.1;NP_001207419.1;NP_001207420.1;NP_001207421.1;NP_001248.1;XP_011521106.1;XP_016878337.1;XP_016878338.1	-1.10862	0.47647	0.602433	3.98451	1.86397e-45	1.42635e-43	-4.47254	1.0722e-55	2.93378e-54	7.01917	6.86692	9.10524	7.57559	7.3391	7.34835	7.36935	7.24613	7.45471	8.4992	8.4818	8.54614	154	119	128	120	92	127	560	543	610	0.849627	0.960148	0.440054	0.426366	0.358938	0.380034	1.64393	1.54682	1.73462	2.05144	2.24134	1.05436	0.98753	0.831076
1013	CDH15	cadherin 15	NM_004933	protein_coding	NP_004924.1	-1.20963	0.339463	0.469504	-1.08536	0.669236	0.780534	-1.13125	0.502695	0.612481	6.05026	5.7715	6.02754	6.05938	6.12243	5.79788	5.91049	5.94412	5.85608	6.00097	5.89836	5.99034	70	87	48	56	57	46	72	58	73	0.44408	0.488131	0.260964	0.32356	0.343664	0.276549	0.384093	0.312965	0.376239	1.07224	1.13948	0.625264	0.749416	0.795714
1017	CDK2	cyclin dependent kinase 2	NM_001290230,NM_001798,NM_052827,XM_011537732	protein_coding	NP_001277159.1;NP_001789.2;NP_439892.2;XP_011536034.1	1.08644	0.0304205	0.0650057	1.14721	0.000497262	0.00207221	-1.07099	0.0494188	0.0819555	12.0383	12.158	12.3351	12.121	12.1286	12.1234	12.1751	12.187	12.2128	12.2061	12.2565	12.2904	3981	4471	4696	4533	4366	4382	5045	5280	5744	32.9519	32.4946	33.1008	33.8411	33.977	34.4634	34.7053	37.4371	38.7406	79.5629	75.8544	79.309	78.3813	78.6696
1018	CDK3	cyclin dependent kinase 3	NM_001258	protein_coding	NP_001249.1	-1.25291	0.747768	NA	2.91564	0.0586098	0.124033	-3.69747	0.0272613	0.0475777	2.353	2.01966	3.99678	2.9501	2.84985	2.97984	2.95968	2.91175	2.85572	3.16873	3.2102	2.86414	6	1	9	7	4	1	22	25	2	0.059531	0.003662	0.087008	0.064834	0.043095	0.007799	0.211201	0.249572	0.010834	0.143739	0.00855	0.208471	0.150167	0.099782
1019	CDK4	cyclin dependent kinase 4	NM_000075	protein_coding	NP_000066.1	-1.05208	0.190949	0.299825	1.29613	4.13608e-11	5.71321e-10	-1.38311	1.53066e-20	1.16417e-19	13.4763	13.4032	13.9493	13.5381	13.5938	13.548	13.4714	13.5181	13.5439	13.7678	13.769	13.8556	10556	12527	12560	10453	10485	10527	15726	15564	17924	104.052	108.744	105.276	93.1084	97.2093	98.8241	129.021	131.249	143.914	251.235	253.849	252.24	215.654	225.076
1020	CDK5	cyclin dependent kinase 5	NM_001164410,NM_004935	protein_coding	NP_001157882.1;NP_004926.1	-1.09013	0.0861352	0.156407	1.12973	0.0116383	0.0320497	-1.2492	9.78441e-07	2.9493e-06	10.6145	10.4898	10.8888	10.6929	10.672	10.6305	10.5452	10.6132	10.603	10.8177	10.7345	10.7799	1538	1671	1682	1382	1424	1371	2040	1833	2022	25.3328	24.2782	23.5515	20.5714	22.1073	21.5158	28.0056	25.8072	27.1854	61.1666	56.6743	56.429	47.6465	51.1867
1021	CDK6	cyclin dependent kinase 6	NM_001145306,NM_001259,XM_006715835	protein_coding	NP_001138778.1;NP_001250.1;XP_006715898.1	1.3583	7.7389e-08	5.33213e-07	-1.00603	0.959025	0.97589	1.34704	2.4959e-07	7.92814e-07	11.1383	11.5794	11.2283	11.3458	11.1378	11.2225	11.5294	11.4695	11.5057	11.335	11.2922	11.0772	2424	2115	2471	3190	2835	2877	2751	2588	2101	3.81984	2.93487	3.31152	4.5415	4.20215	4.31898	3.60809	3.48964	2.69727	9.22307	6.85108	7.93433	10.5188	9.72957
1022	CDK7	cyclin dependent kinase 7	NM_001324069,NM_001324070,NM_001324071,NM_001324072,NM_001324074,NM_001324075,NM_001324077,NM_001324078,NM_001799,NR_136690,XM_011543094	protein_coding	NP_001310998.1;NP_001310999.1;NP_001311000.1;NP_001311001.1;NP_001311003.1;NP_001311004.1;NP_001311006.1;NP_001311007.1;NP_001790.1;XP_011541396.1	1.3446	2.02008e-07	1.30016e-06	-1.04557	0.417062	0.564947	1.38602	4.60729e-10	1.83891e-09	9.79905	10.2255	9.83289	9.91533	9.88791	9.87945	10.166	10.1829	10.0736	9.85266	9.85247	9.88625	868	935	978	1244	1205	1036	925	914	997	11.2162	10.7638	10.8478	14.9409	15.3136	13.2171	10.0825	10.169	10.7314	27.0817	25.1266	25.991	34.6054	35.4567
1024	CDK8	cyclin dependent kinase 8	NM_001260,NM_001318368,NM_001346501,XM_011534865,XM_017020317,XM_017020318	protein_coding	NP_001251.1;NP_001305297.1;NP_001333430.1;XP_011533167.1;XP_016875806.1;XP_016875807.1	1.02856	0.611962	0.721865	1.03544	0.49453	0.638798	-1.02096	0.678548	0.769144	10.1488	10.19	10.2982	10.1831	10.1931	10.238	10.229	10.1678	10.2744	10.2494	10.2634	10.2124	1051	1184	1319	1187	1049	1159	1306	1312	1294	6.31447	6.25691	6.7226	6.48875	5.91221	6.64119	6.53841	6.73559	6.35482	15.2464	14.6059	16.1072	15.029	13.689
1025	CDK9	cyclin dependent kinase 9	NM_001261	protein_coding	NP_001252.1	-1.037	0.436295	0.565656	1.12103	0.0107111	0.0299834	-1.17923	1.0726e-06	3.21937e-06	11.5176	11.4653	11.7815	11.5334	11.6454	11.5473	11.5529	11.5361	11.5325	11.6764	11.6875	11.6877	2650	3356	3168	2900	2702	2622	3589	3592	3762	19.6139	21.8795	19.9435	19.3975	18.8125	18.4833	22.1159	22.7481	22.6867	47.3582	51.0748	47.7843	44.9276	43.558
1026	CDKN1A	cyclin dependent kinase inhibitor 1A	NM_000389,NM_001220777,NM_001220778,NM_001291549,NM_001374509,NM_001374510,NM_001374511,NM_001374512,NM_001374513,NM_078467,NR_164655,NR_164656	protein_coding	NP_000380.1;NP_001207706.1;NP_001207707.1;NP_001278478.1;NP_001361438.1;NP_001361439.1;NP_001361440.1;NP_001361441.1;NP_001361442.1;NP_510867.1	2.6303	2.57138e-81	4.83363e-79	-1.34173	1.05862e-06	7.96683e-06	3.47992	3.826e-163	5.0536e-161	10.0086	11.405	9.68362	10.1339	10.2376	10.2331	11.0508	11.0369	11.0843	9.95499	9.93855	10.0312	899	1137	1195	2722	2549	2611	823	796	940	7.87366	8.96191	9.02631	21.718	21.6505	21.9108	5.9742	5.88745	6.65961	19.0111	20.9204	21.6269	50.3024	50.1291
1027	CDKN1B	cyclin dependent kinase inhibitor 1B	NM_004064	protein_coding	NP_004055.1	1.04188	0.51148	0.634134	1.11625	0.0481331	0.105502	-1.08669	0.12056	0.182585	9.92371	9.98333	10.1818	9.93904	9.99236	10.0579	10.0913	10.0326	9.95454	10.0703	10.0979	10.1255	860	1021	1166	1103	978	868	1156	1180	1276	6.55325	6.8519	7.55925	7.59866	7.0088	6.30107	7.33367	7.69216	7.92296	15.8229	15.9949	18.1118	17.5997	16.228
1028	CDKN1C	cyclin dependent kinase inhibitor 1C	NM_000076,NM_001122630,NM_001122631,NM_001362474,NM_001362475	protein_coding	NP_000067.1;NP_001116102.1;NP_001116103.1;NP_001349403.1;NP_001349404.1	2.11309	1.10835e-23	3.93588e-22	1.27122	0.00241846	0.00829101	1.63877	2.37819e-13	1.19518e-12	8.26786	9.34641	8.71182	8.56793	8.55741	8.49194	9.07352	9.17236	9.16335	8.70758	8.75699	8.71885	304	334	323	611	651	628	420	442	441	3.26933	3.03764	2.70001	5.87964	6.62379	6.65227	4.00986	4.11416	3.87703	7.89384	7.09098	6.46917	13.6182	15.3366
1029	CDKN2A	cyclin dependent kinase inhibitor 2A	NM_000077,NM_001195132,NM_001363763,NM_058195,NM_058197,XM_005251343,XM_011517675,XM_011517676,XR_929159	protein_coding	NP_000068.1;NP_001182061.1;NP_001350692.1;NP_478102.2;NP_478104.2;XP_005251400.1;XP_011515977.1;XP_011515978.1	1.1528	0.00321134	0.00909101	1.21246	7.47479e-05	0.000384158	-1.06692	0.0964366	0.149681	11.3469	11.5517	11.7237	11.4675	11.5077	11.3877	11.5928	11.5918	11.5344	11.6536	11.6595	11.575	2510	2928	2688	3103	2945	2687	3571	3553	3380	43.137	44.4072	39.5234	48.3349	47.8902	44.1827	51.4997	52.625	47.6817	104.155	103.663	94.6973	111.951	110.884
1030	CDKN2B	cyclin dependent kinase inhibitor 2B	NM_004936,NM_078487	protein_coding	NP_004927.2;NP_511042.1	-1.15824	0.0119761	0.0288902	-1.50304	2.58828e-13	4.62414e-12	1.27946	2.05854e-06	6.01828e-06	10.3897	10.177	9.89962	10.397	10.2622	10.3176	10.2255	10.1315	10.2246	9.98595	9.97531	10.0041	1380	1317	1483	1213	1032	1122	979	955	1036	6.56924	5.52379	6.00317	5.21974	4.62263	5.08497	3.8793	3.88352	4.01279	15.8616	12.8946	14.3835	12.0898	10.7032
1031	CDKN2C	cyclin dependent kinase inhibitor 2C	NM_001262,NM_078626	protein_coding	NP_001253.1;NP_523240.1	-1.11827	0.0241181	0.0532285	1.68084	7.64292e-29	3.63122e-27	-1.90675	5.94896e-68	2.14583e-66	11.0897	10.9285	11.9378	11.1913	11.2847	11.1698	11.1014	11.1155	11.1374	11.6492	11.7072	11.693	2010	2497	2305	1931	1866	1867	3886	4091	4218	20.3502	22.3871	19.7608	18.7759	18.9033	19.2394	32.9835	34.8564	35.8632	49.136	52.2598	47.3465	43.4878	43.7683
1032	CDKN2D	cyclin dependent kinase inhibitor 2D	NM_001800,NM_079421	protein_coding	NP_001791.1;NP_524145.1	1.93883	7.63155e-21	2.18872e-19	-1.30145	0.000560399	0.00230422	2.4868	1.07448e-38	1.77566e-37	9.17788	10.1315	8.8962	9.35144	9.34569	9.23336	9.98771	9.83579	9.78751	9.18483	9.12051	9.02176	578	639	587	1284	1033	954	539	490	450	8.67811	8.04208	6.87638	17.1671	14.6546	13.3097	6.72364	6.18523	5.63823	20.9534	18.7732	16.4757	39.7616	33.931
1033	CDKN3	cyclin dependent kinase inhibitor 3	NM_001130851,NM_001330173,NM_005192,XM_024449458	protein_coding	NP_001124323.1;NP_001317102.1;NP_005183.2;XP_024305226.1	1.47473	7.55526e-18	1.7352e-16	-1.18883	8.86697e-07	6.77021e-06	1.72841	1.60423e-51	4.02922e-50	13.4467	14.007	13.2957	13.5521	13.4964	13.5496	13.9317	13.8996	13.7919	13.3924	13.3811	13.401	10843	11320	12717	17677	16223	14055	10349	10093	10820	233.596	215.315	234.288	345.113	329.502	289.351	186.824	185.73	189.875	564.02	502.625	561.35	799.335	762.922
1039	CDR2	cerebellar degeneration related protein 2	NM_001802,XM_024450143	protein_coding	NP_001793.1;XP_024305911.1	1.57026	4.40338e-20	1.20685e-18	1.1136	0.0298622	0.0712916	1.39027	2.2614e-14	1.21224e-13	10.1891	10.8396	10.4427	10.3663	10.3331	10.3395	10.754	10.7379	10.697	10.4259	10.4707	10.4323	1136	1215	1294	1903	1776	1653	1402	1461	1462	7.83748	7.3982	7.61297	11.8761	11.417	10.7468	8.05946	8.66519	8.20014	18.9237	17.2701	18.2405	27.5069	26.4348
1040	CDS1	CDP-diacylglycerol synthase 1	NM_001263,XM_005262687,XM_017007648,XM_017007649,XM_017007650,XM_017007651	protein_coding	NP_001254.2;XP_005262744.1;XP_016863137.1;XP_016863138.1;XP_016863139.1;XP_016863140.1	1.46039	7.57237e-11	8.17967e-10	-3.44904	2.28074e-66	2.72022e-64	4.96751	6.4394e-158	8.2102e-156	9.83941	10.3871	8.15227	9.66318	9.73857	9.82145	10.0947	10.0734	10.07	8.78835	8.77576	8.82987	794	964	1119	1376	1278	1241	288	279	318	3.3744	3.58564	4.02532	5.25469	5.09658	5.00374	1.00865	1.00703	1.09476	8.14754	8.37022	9.64458	12.1707	11.8005
1041	CDSN	corneodesmosin	NM_001264	protein_coding	NP_001255.4	-1.21315	0.454803	0.582185	-3.74706	4.27989e-05	0.000231591	3.04611	0.00251158	0.00520811	5.16406	4.88442	3.34965	4.77005	4.74083	4.77206	4.75575	4.51787	4.76199	4.38665	4.32579	4.50562	35	36	41	36	16	34	9	5	18	0.248996	0.226623	0.245718	0.229431	0.102924	0.229809	0.051291	0.030047	0.102941	0.601205	0.529022	0.588735	0.531399	0.238308
1045	CDX2	caudal type homeobox 2	NM_001265,NM_001354700,XM_011534875,XM_011534876,XM_011534878,XM_011534879	protein_coding	NP_001256.4;NP_001341629.1;XP_011533177.1;XP_011533178.1;XP_011533180.1;XP_011533181.1	-1.14949	0.685431	0.78003	1.59247	0.113311	0.210891	-1.85719	0.0420647	0.0707242	4.26076	4.06358	5.03956	4.38055	4.4131	4.56847	4.50293	4.39198	4.36718	4.72174	4.56882	4.51976	13	17	31	23	14	12	45	30	27	0.063601	0.072085	0.134236	0.105158	0.064723	0.053568	0.191794	0.133637	0.111867	0.153565	0.168272	0.321627	0.243562	0.149858
1047	CLGN	calmegin	NM_001130675,NM_004362	protein_coding	NP_001124147.1;NP_004353.1	1.50058	5.50307e-12	6.89138e-11	1.2278	1.88044e-05	0.000110351	1.20498	0.000184249	0.000440585	10.4778	11.0631	10.8725	10.6546	10.5965	10.6818	11.061	11.0142	10.8767	10.8034	10.8352	10.8344	1371	1421	1667	2352	2119	1765	1881	1929	2018	9.20699	8.4103	9.52544	14.319	13.4371	11.2971	10.5041	11.1217	11.0632	22.2304	19.6328	22.8228	33.1651	31.112
1050	CEBPA	CCAAT enhancer binding protein alpha	NM_001285829,NM_001287424,NM_001287435,NM_004364	protein_coding	NP_001272758.1;NP_001274353.1;NP_001274364.1;NP_004355.2	-1.02001	0.825107	0.884979	1.44548	2.24225e-06	1.57696e-05	-1.49548	6.18726e-07	1.8952e-06	8.27535	8.24554	8.90506	8.40847	8.43153	8.35546	8.4577	8.29468	8.37934	8.64686	8.74148	8.70494	298	342	327	340	260	284	463	513	514	2.0811	2.09658	1.93949	2.14233	1.70281	1.89048	2.68251	3.08196	2.91692	5.02485	4.89419	4.64698	4.96198	3.94265
1051	CEBPB	CCAAT enhancer binding protein beta	NM_001285878,NM_001285879,NM_005194	protein_coding	NP_001272807.1;NP_001272808.1;NP_005185.2	1.26875	1.65486e-08	1.25909e-07	-1.05039	0.320311	0.467186	1.31381	4.84825e-11	2.08025e-10	11.735	12.0781	11.7628	11.8511	11.8239	11.7688	12.0176	12.0029	12.0383	11.7302	11.8623	11.7419	3376	3642	3610	4361	4076	4132	3371	3884	3537	33.4843	31.826	30.4168	39.106	38.123	39.0389	27.798	32.7907	28.493	80.8484	74.2936	72.878	90.5756	88.2693
1052	CEBPD	CCAAT enhancer binding protein delta	NM_005195	protein_coding	NP_005186.2	1.48123	0.000530676	0.00180766	1.37036	0.0113915	0.0315207	1.0661	0.573834	0.678061	7.13003	7.69877	7.68578	7.26966	7.41844	7.37309	7.66304	7.64488	7.5648	7.4488	7.73246	7.53482	116	163	161	221	205	179	176	257	206	1.69902	2.10394	2.00294	2.92893	2.82502	2.50136	2.15042	3.22638	2.4598	4.1023	4.91138	4.79899	6.78387	6.54099
1054	CEBPG	CCAAT enhancer binding protein gamma	NM_001252296,NM_001806,XM_024451327	protein_coding	NP_001239225.1;NP_001797.1;XP_024307095.1	1.24162	1.66435e-07	1.08821e-06	1.00601	0.878119	0.924521	1.21692	2.51108e-09	9.49217e-09	11.9334	12.2457	12.0408	11.9939	12.0104	12.0548	12.2328	12.2061	12.1768	12.0096	12.047	12.0405	3605	4091	4550	5062	4668	4402	4219	4354	4525	17.7327	17.7477	19.0631	22.3612	21.5977	20.5638	17.2679	18.3459	18.1362	42.8158	41.4298	45.6748	51.792	50.0069
1056	CEL	carboxyl ester lipase	NM_001807	protein_coding	NP_001798.3	-1.24618	0.302067	0.42886	-1.33398	0.17631	0.297329	1.05519	0.813712	0.874744	5.61552	5.29524	5.29586	5.54985	5.50861	5.40291	5.38337	5.339	5.44653	5.30353	5.43641	5.36054	53	54	45	39	33	42	34	47	41	0.408076	0.362004	0.290295	0.265839	0.237933	0.301537	0.217718	0.305939	0.255653	0.985307	0.845052	0.69554	0.615726	0.550904
1057	CELP	carboxyl ester lipase pseudogene	NR_001275	transcribed_pseudogene	.	-1.1922	0.713368	0.800896	-1.16224	0.750267	0.83965	-1.04002	0.937735	0.95617	3.18614	2.92805	3.05854	3.13441	3.03924	3.06322	3.02738	3.05013	3.08727	3.0037	3.06797	3.10525	12	7	9	6	7	9	5	9	12	0.21101	0.101961	0.126971	0.084632	0.119061	0.146107	0.07593	0.143417	0.180823	0.509486	0.238014	0.304221	0.196022	0.275672
1058	CENPA	centromere protein A	NM_001042426,NM_001809	protein_coding	NP_001035891.1;NP_001800.1	1.18335	0.000441869	0.00153263	1.03901	0.44209	0.589612	1.12288	0.0114183	0.0213852	10.7235	10.9666	10.8774	10.7849	10.8003	10.8371	10.968	10.9703	10.9054	10.8061	10.817	10.9156	1564	1773	1956	2069	1971	1783	1843	1845	2166	20.7234	20.7192	22.0687	24.8484	24.6521	22.5184	20.3441	20.9145	23.3995	50.0371	48.3664	52.8761	57.5528	57.0791
1059	CENPB	centromere protein B	NM_001810	protein_coding	NP_001801.1	-1.18681	3.26262e-05	0.0001427	1.24563	5.26335e-09	5.57065e-08	-1.49952	4.4832e-40	7.78729e-39	13.2631	13.0161	13.6789	13.3035	13.3663	13.2799	13.1261	13.167	13.1985	13.5289	13.5233	13.5098	9197	10995	10529	8007	7983	8071	13606	13366	13788	58.5032	61.5946	56.9539	46.0243	47.7602	48.895	72.0383	72.7347	71.44	141.257	143.785	136.46	106.599	110.583
1060	CENPC	centromere protein C	NM_001362481,NM_001812,NR_155754,XM_011531542	protein_coding	NP_001349410.1;NP_001803.2;XP_011529844.1	1.12981	0.0623015	0.118989	-1.24125	0.000331423	0.00144228	1.38251	2.27992e-07	7.28114e-07	9.93796	10.1128	9.72421	10.0193	9.92475	9.94134	10.1405	10.0902	9.94487	9.85229	9.76375	9.74847	996	992	1069	1225	1099	904	939	833	856	2.74154	2.37255	2.54487	3.02046	2.83252	2.38862	2.12476	1.98276	1.86786	6.6195	5.53841	6.09745	6.99586	6.55836
1062	CENPE	centromere protein E	NM_001286734,NM_001813,XM_011531544,XM_011531545,XM_011531546,XM_011531547,XM_011531548,XM_011531549,XM_017007659	protein_coding	NP_001273663.1;NP_001804.2;XP_011529846.1;XP_011529847.1;XP_011529848.1;XP_011529849.1;XP_011529850.1;XP_011529851.1;XP_016863148.1	1.1787	0.197117	0.307527	-1.48495	1.52025e-12	2.52558e-11	1.72524	3.60724e-05	9.37822e-05	10.9902	11.2272	10.5182	11.0373	10.9295	10.9974	11.2837	11.1691	10.8997	10.5879	10.7417	10.6484	2042	2009	2295	2872	2406	1727	1377	1643	1536	4.50578	3.90613	4.34178	5.7366	4.99535	3.63491	2.54163	3.10492	2.77963	10.8793	9.11836	10.4028	13.2869	11.5661
1063	CENPF	centromere protein F	NM_016343,XM_011509082,XM_017000086	protein_coding	NP_057427.3;XP_011507384.1;XP_016855575.1	1.34971	3.43038e-07	2.13476e-06	-1.23929	7.52835e-07	5.82268e-06	1.64866	4.02961e-09	1.49553e-08	13.1156	13.5481	12.9047	13.2332	13.1226	13.1687	13.5682	13.4199	13.3139	12.9917	13.043	12.9578	9001	8831	9838	13926	11263	9761	7825	8215	7778	16.0811	13.934	14.9796	22.6274	19.3008	16.6853	11.6623	12.6013	11.3476	38.8281	32.5271	35.8907	52.4087	44.6887
1069	CETN2	centrin 2	NM_004344	protein_coding	NP_004335.1	1.25646	4.63795e-07	2.82425e-06	1.01783	0.677896	0.786445	1.21704	6.41203e-07	1.96077e-06	11.1444	11.4736	11.2687	11.2279	11.2531	11.2274	11.4807	11.4118	11.3965	11.2545	11.2868	11.2335	2130	2442	2504	3042	2675	2562	2525	2591	2550	27.7013	27.9753	27.7006	35.7587	32.7336	31.7397	27.3427	28.8299	27.0162	66.8852	65.3047	66.3702	82.8229	75.7907
1070	CETN3	centrin 3	NM_001297765,NM_001297768,NM_004365	protein_coding	NP_001284694.1;NP_001284697.1;NP_004356.2	1.5293	1.15715e-10	1.21874e-09	-1.10121	0.0731854	0.148413	1.66038	2.11985e-19	1.5156e-18	10.7332	11.3455	10.6922	10.9042	10.7563	10.8593	11.3024	11.2501	11.0603	10.8053	10.737	10.7586	1740	1626	1942	2913	2614	2062	1780	1621	1742	14.7177	13.6446	13.5762	21.2407	21.9294	15.8883	12.1927	11.5535	11.8224	35.536	31.8517	32.5282	49.1968	50.7749
1072	CFL1	cofilin 1	NM_005507	protein_coding	NP_005498.1	1.1476	0.000282431	0.00102634	1.20886	1.75952e-07	1.51088e-06	-1.06847	0.0139887	0.0257322	15.2809	15.4796	15.6534	15.3562	15.4361	15.3665	15.4841	15.4934	15.5304	15.5623	15.5425	15.5791	36514	44556	43464	45226	43424	44115	53044	51280	55936	539.191	579.428	545.763	603.457	603.1	620.41	651.931	647.805	672.775	1301.88	1352.6	1307.64	1397.7	1396.41
1073	CFL2	cofilin 2	NM_001243645,NM_021914,NM_138638,NR_028130,NR_028131,XM_011536363	protein_coding	NP_001230574.1;NP_068733.1;NP_619579.1;XP_011534665.1	1.26282	8.82409e-06	4.30476e-05	-1.20137	0.000181973	0.000850091	1.49578	1.40074e-18	9.59254e-18	11.5687	11.9051	11.4024	11.655	11.5535	11.6557	11.8783	11.8483	11.7358	11.4101	11.5018	11.5057	2996	2965	3527	4127	3791	3254	2577	2846	2994	13.344	12.012	13.4507	16.803	16.1513	14.0357	9.80646	10.9985	11.0958	32.2194	28.0405	32.2277	38.9184	37.3964
1074	CFL1P5	cofilin 1 pseudogene 5	gene-CFL1P5	pseudogene	.	-1.01439	0.953782	0.970105	-1.49778	0.129032	0.233663	1.45434	0.157724	0.231763	5.08208	5.05659	4.597	5.01086	5.0529	4.86283	5.01759	4.93497	4.9561	4.88179	4.87406	4.77635	35	43	27	38	29	30	28	27	20	0.56595	0.602273	0.357941	0.548741	0.432082	0.449569	0.367328	0.360244	0.25515	1.3665	1.40593	0.857619	1.27097	1.00043
1075	CTSC	cathepsin C	NM_001114173,NM_001814,NM_148170	protein_coding	NP_001107645.1;NP_001805.4;NP_680475.1	-1.14138	0.000296621	0.00107079	1.23709	2.30662e-09	2.55382e-08	-1.43201	3.93857e-36	5.91752e-35	13.6817	13.491	14.0872	13.7121	13.7385	13.7729	13.6136	13.6155	13.6371	13.9094	13.9375	13.9682	12073	13851	15219	11525	10974	10966	17327	17666	19132	95.1852	97.0436	102.987	84.9534	84.7904	84.5557	110.045	116.444	122.609	229.826	226.536	246.755	196.766	196.322
1082	CGB3	chorionic gonadotropin subunit beta 3	NM_000737	protein_coding	NP_000728.1	-1.32816	0.664969	NA	-1.87355	0.36016	NA	1.39407	0.661811	0.755368	2.33086	1.93594	1.52867	1.96881	2.0131	2.02378	1.94699	1.98609	2.00615	1.94387	1.96154	1.97534	3	6	7	2	4	5	2	3	4	0.04668	0.102382	0.115626	0.025384	0.073775	0.077269	0.021596	0.038628	0.064232	0.112709	0.238997	0.277037	0.058794	0.170818
1102	RCBTB2	RCC1 and BTB domain containing protein 2	NM_001268,NM_001286830,NM_001286831,NM_001286832,NM_001352424,NM_001352425,NM_001352426,NM_001352427,NM_001352428,NM_001352429,NM_001352430,NM_001352431,NR_147985,XM_011534894,XM_017020369,XM_017020370,XM_017020371,XM_017020372,XM_017020374,XM_017020375,XM_017020376,XM_017020377,XM_017020379,XR_001749469,XR_941470,XR_941471	protein_coding	NP_001259.1;NP_001273759.1;NP_001273760.1;NP_001273761.1;NP_001339353.1;NP_001339354.1;NP_001339355.1;NP_001339356.1;NP_001339357.1;NP_001339358.1;NP_001339359.1;NP_001339360.1;XP_011533196.1;XP_016875858.1;XP_016875859.1;XP_016875860.1;XP_016875861.1;XP_016875863.1;XP_016875864.1;XP_016875865.1;XP_016875866.1;XP_016875868.1	-1.64484	0.00170182	0.00516068	1.50943	0.000824635	0.00324709	-2.51919	1.60336e-11	7.12089e-11	7.05542	6.33946	7.75244	6.96939	7.06151	7.23341	6.7985	6.91118	6.65067	7.44009	7.45222	7.28631	104	134	182	83	96	57	235	236	198	0.612488	0.758503	1.00321	0.445002	0.468971	0.2826	1.15914	1.2366	0.982733	1.47886	1.77063	2.40367	1.03069	1.08585
1104	RCC1	regulator of chromosome condensation 1	NM_001048194,NM_001048195,NM_001048199,NM_001269,NM_001381865,NM_001381866	protein_coding	NP_001041659.1;NP_001041660.1;NP_001041664.1;NP_001260.1;NP_001368794.1;NP_001368795.1	-1.22672	1.28517e-07	8.56155e-07	1.24108	5.56352e-09	5.84187e-08	-1.54428	1.20109e-55	3.28154e-54	13.515	13.2203	13.9254	13.523	13.6085	13.5536	13.3752	13.3697	13.3974	13.7561	13.7497	13.7828	10636	13047	12954	9585	9047	9108	15877	15581	16919	79.7453	86.3192	82.8785	65.0975	63.7903	65.172	98.9881	99.8429	103.227	192.546	201.501	198.575	150.776	147.699
1105	CHD1	chromodomain helicase DNA binding protein 1	NM_001270,NM_001364113,NM_001376194,NR_157078,NR_157079,XM_017008991,XM_017008992,XM_024454344,XM_024454345,XR_001741986,XR_002959841	protein_coding	NP_001261.2;NP_001351042.1;NP_001363123.1;XP_016864480.1;XP_016864481.1;XP_024310112.1;XP_024310113.1	1.06624	0.313021	0.441111	-1.07561	0.201858	0.329115	1.13066	0.0053374	0.0105632	12.0338	12.1258	12.027	12.1995	11.9622	12.0473	12.2121	12.1193	12.0382	12.0345	12.0377	11.9804	4589	3896	4543	4979	4262	3786	4374	4339	4252	10.3009	7.77812	8.67177	10.1122	8.97379	8.15166	8.17095	8.39737	7.86267	24.8717	18.157	20.7774	23.4215	20.7777
1106	CHD2	chromodomain helicase DNA binding protein 2	NM_001042572,NM_001271	protein_coding	NP_001036037.1;NP_001262.3	1.01032	0.821962	0.883194	-1.00332	0.942307	0.96685	-1.0004	0.990485	0.993787	12.7195	12.7343	12.8132	12.8004	12.6828	12.8046	12.7906	12.7439	12.77	12.8105	12.7733	12.7193	6678	6497	7892	7065	6365	6390	7762	7355	7240	13.3081	11.4394	13.3426	12.8969	12.2721	12.1506	12.9308	12.4463	11.6471	32.1326	26.7039	31.9687	29.8711	28.4145
1107	CHD3	chromodomain helicase DNA binding protein 3	NM_001005271,NM_001005273,NM_005852,XM_005256427,XM_005256428,XM_005256429,XM_005256431,XM_006721423,XM_006721424,XM_006721428,XM_017024061,XM_017024062,XM_017024063,XM_017024064,XM_017024065,XM_017024066,XM_017024067,XM_017024068,XM_017024069,XM_017024070	protein_coding	NP_001005271.2;NP_001005273.1;NP_005843.2;XP_005256484.1;XP_005256485.1;XP_005256486.1;XP_005256488.1;XP_006721486.1;XP_006721487.1;XP_006721491.1;XP_016879550.1;XP_016879551.1;XP_016879552.1;XP_016879553.1;XP_016879554.1;XP_016879555.1;XP_016879556.1;XP_016879557.1;XP_016879558.1;XP_016879559.1	-1.1144	0.0030123	0.00858375	1.13718	0.0001544	0.000735589	-1.2854	5.99686e-20	4.41469e-19	13.9461	13.7899	14.2304	13.9756	14.0261	13.9804	13.8863	13.8768	13.922	14.1034	14.1249	14.1187	14682	17308	17364	14172	13316	13676	19492	19734	20521	37.315	38.5217	36.9748	31.9712	31.5089	32.7528	40.5629	42.7285	41.8779	90.0977	89.9238	88.5909	74.0503	72.955
1108	CHD4	chromodomain helicase DNA binding protein 4	NM_001273,NM_001297553,NM_001363606	protein_coding	NP_001264.2;NP_001284482.1;NP_001350535.1	-1.27687	4.95107e-12	6.26363e-11	1.15529	1.17673e-05	7.2062e-05	-1.49621	5.32494e-47	1.19372e-45	14.0888	13.7362	14.3957	14.0967	14.1326	14.116	13.8894	13.8806	13.9239	14.2484	14.2351	14.2719	16213	18795	19491	13655	12841	13165	22077	21502	23447	46.013	47.3092	47.3428	35.242	34.2748	35.8627	52.5107	52.1755	54.608	111.099	110.437	113.432	81.626	79.3593
1111	CHEK1	checkpoint kinase 1	NM_001114121,NM_001114122,NM_001244846,NM_001274,NM_001330427,NM_001330428,NR_045204,NR_045205,XM_011542560,XM_017017146,XM_024448337	protein_coding	NP_001107593.1;NP_001107594.1;NP_001231775.1;NP_001265.2;NP_001317356.1;NP_001317357.1;XP_011540862.1;XP_016872635.1;XP_024304105.1	-1.00028	0.995674	0.997374	-1.03418	0.438229	0.585773	1.01942	0.646885	0.742858	11.4809	11.4803	11.531	11.5309	11.4642	11.556	11.5861	11.4576	11.4899	11.515	11.4974	11.4743	2757	2842	3337	3141	2575	2605	3111	3013	3072	16.579	15.8748	16.9446	16.8161	13.7075	14.9204	15.0003	14.4531	15.7875	40.0302	37.0577	40.599	38.9487	31.7381
1112	FOXN3	forkhead box N3	NM_001085471,NM_005197	protein_coding	NP_001078940.1;NP_005188.2	1.40195	1.22993e-14	2.08533e-13	1.10366	0.0188823	0.0484806	1.25263	1.0293e-13	5.31139e-13	12.4308	12.9184	12.6716	12.5401	12.5101	12.6247	12.8389	12.8401	12.8734	12.6548	12.6291	12.6697	5128	5508	6659	7722	7347	7431	6735	6463	7090	11.8081	11.1915	13.0541	16.0472	15.9278	16.3009	12.8749	12.7412	13.3448	28.5108	26.1252	31.2773	37.1679	36.879
1119	CHKA	choline kinase alpha	NM_001277,NM_001376219,NM_001376220,NM_001376221,NM_001376222,NM_212469,NR_164782,XM_017017148,XR_002957119,XR_428905,XR_949772,XR_949773	protein_coding	NP_001268.2;NP_001363148.1;NP_001363149.1;NP_001363150.1;NP_001363151.1;NP_997634.1;XP_016872637.1	1.19375	0.000140586	0.000543912	-1.03614	0.454618	0.601819	1.21961	6.17558e-07	1.89257e-06	10.9575	11.2136	11.0052	10.9826	11.0277	11.075	11.1742	11.1893	11.1723	10.9681	11.0032	11.0453	1789	2100	2344	2389	2309	2207	2021	2082	2290	9.61879	10.2831	10.2984	11.9377	12.3667	11.527	9.50237	9.94567	10.5756	23.2247	24.0045	24.6748	27.6496	28.6337
1120	CHKB	choline kinase beta	NM_005198	protein_coding	NP_005189.2	1.15501	0.522572	0.64494	-1.08112	0.724065	0.820414	1.23235	0.00818324	0.0157274	8.34572	8.55475	8.33122	8.13356	8.27271	8.69657	8.45404	8.53574	8.5259	8.34014	8.35136	8.33671	215	292	529	356	375	361	330	331	340	2.67662	3.20105	5.60864	4.00551	4.39295	4.28707	3.41721	3.52588	3.44426	6.46275	7.47244	13.4382	9.27739	10.1713
1121	CHM	CHM Rab escort protein	NM_000390,NM_001145414,NM_001320959,NM_001362517,NM_001362518,NM_001362519,XM_017029242,XM_017029246,XM_024452331	protein_coding	NP_000381.1;NP_001138886.1;NP_001307888.1;NP_001349446.1;NP_001349447.1;NP_001349448.1;XP_016884731.1;XP_016884735.1;XP_024308099.1	1.42571	3.24544e-06	1.70962e-05	-1.10528	0.170006	0.288809	1.55367	6.42236e-13	3.13436e-12	10.3157	10.8263	10.2692	10.5502	10.2743	10.3819	10.7749	10.774	10.5724	10.3873	10.358	10.2427	1429	1147	1380	1970	1870	1452	1357	1295	1179	5.0625	3.56099	4.15014	6.21509	6.18279	4.83069	4.15945	3.96039	3.52423	12.2235	8.31266	9.94364	14.3951	14.3155
1122	CHML	CHM like Rab escort protein	NM_001381853,NM_001381854,NM_001821	protein_coding	NP_001368782.1;NP_001368783.1;NP_001812.2	-1.67583	0.367745	0.49908	-1.446	0.579854	0.710751	-1.17612	0.664743	0.758148	10.5431	9.79809	10.1114	11.0981	9.38874	9.71171	9.84025	9.87889	9.93348	9.48378	10.5431	9.73138	3125	496	801	853	849	883	583	2003	830	7.46558	1.05119	1.63891	1.85739	1.92037	2.04085	1.15978	4.11541	1.619	18.0258	2.45387	3.9268	4.30202	4.44638
1123	CHN1	chimerin 1	NM_001025201,NM_001206602,NM_001371513,NM_001371514,NM_001822,NR_038133	protein_coding	NP_001020372.2;NP_001193531.1;NP_001358442.1;NP_001358443.1;NP_001813.1	1.09705	0.17128	0.275048	1.82046	5.0395e-24	1.85827e-22	-1.68288	1.31349e-20	1.0065e-19	9.06374	9.19685	10.0264	9.27595	9.21805	9.27847	9.35737	9.33047	9.29264	9.79184	9.74488	9.76554	520	538	614	616	566	526	1102	1033	1107	3.1592	2.82217	3.07247	3.91051	3.40057	3.33005	6.08467	6.03053	6.5654	7.62794	6.58798	7.36158	9.05736	7.87362
1124	CHN2	chimerin 2	NM_001039936,NM_001293069,NM_001293070,NM_001293071,NM_001293072,NM_001293073,NM_001293075,NM_001293076,NM_001293077,NM_001293078,NM_001293079,NM_001293080,NM_001293081,NM_004067,NR_120524,NR_120525,XM_011515105,XM_011515106,XM_011515107,XM_017011721,XM_017011722	protein_coding	NP_001035025.1;NP_001279998.1;NP_001279999.1;NP_001280000.1;NP_001280001.1;NP_001280002.1;NP_001280004.1;NP_001280005.1;NP_001280006.1;NP_001280007.1;NP_001280008.1;NP_001280009.1;NP_001280010.1;NP_004058.1;XP_011513407.1;XP_011513408.1;XP_011513409.1;XP_016867210.1;XP_016867211.1	-1.07862	0.605665	0.71654	-1.05684	0.692679	0.797868	-1.03498	0.811112	0.872477	6.71519	6.60709	6.73631	6.68501	6.65777	6.81543	6.69946	6.73077	6.58316	6.70147	6.73597	6.64164	94	100	136	103	103	78	111	116	104	0.53449	0.495084	0.656172	0.495108	0.506136	0.399956	0.517318	0.551294	0.476318	1.29054	1.15571	1.57218	1.14675	1.1719
1130	LYST	lysosomal trafficking regulator	NM_000081,NM_001301365,NR_102436,XM_011544031,XM_011544032,XM_011544033,XM_011544034,XM_011544035,XM_011544036,XM_011544037,XM_011544039,XM_017000150,XM_017000151,XR_001736946,XR_001736947,XR_001736948,XR_002959252	protein_coding	NP_000072.2;NP_001288294.1;XP_011542333.1;XP_011542334.1;XP_011542335.1;XP_011542336.1;XP_011542337.1;XP_011542338.1;XP_011542339.1;XP_011542341.1;XP_016855639.1;XP_016855640.1	1.76495	1.47252e-14	2.46522e-13	-2.41329	1.23994e-21	4.00066e-20	4.19787	1.41522e-73	5.72323e-72	8.64693	9.46418	7.47374	8.73216	8.60007	8.60837	9.17922	9.14379	9.05535	8.03615	8.04389	7.97272	422	399	426	756	691	610	188	188	176	0.600376	0.470977	0.521478	1.072	0.915704	0.897296	0.207271	0.22216	0.198719	1.44962	1.09943	1.24945	2.48292	2.1202
1131	CHRM3	cholinergic receptor muscarinic 3	NM_000740,NM_001347716,NM_001375978,NM_001375979,NM_001375980,NM_001375981,NM_001375982,NM_001375983,NM_001375984,NM_001375985,NR_164748,XM_011544043,XM_011544044,XM_011544047,XM_017000152,XM_017000154,XM_017000157,XM_017000159,XM_017000160,XM_017000162,XM_017000163	protein_coding	NP_000731.1;NP_001334645.1;NP_001362907.1;NP_001362908.1;NP_001362909.1;NP_001362910.1;NP_001362911.1;NP_001362912.1;NP_001362913.1;NP_001362914.1;XP_011542345.1;XP_011542346.1;XP_011542349.1;XP_016855641.1;XP_016855643.1;XP_016855646.1;XP_016855648.1;XP_016855649.1;XP_016855651.1;XP_016855652.1	1.13601	0.167702	0.270495	-1.46781	0.000157324	0.000747873	1.64495	2.35096e-07	7.49369e-07	8.06323	8.24873	7.60937	8.04186	7.97329	8.13307	8.09573	8.14618	8.19573	7.81704	7.82201	7.69353	251	255	332	288	292	303	212	211	183	0.504212	0.45146	0.566431	0.519909	0.544319	0.592078	0.339788	0.416011	0.286066	1.21743	1.05387	1.35715	1.20419	1.2603
1132	CHRM4	cholinergic receptor muscarinic 4	NM_000741,NM_001366692	protein_coding	NP_000732.2;NP_001353621.1	1.4914	0.413222	0.542885	1.16916	0.759903	NA	1.25656	0.637059	0.734469	2.68592	3.25539	3.00657	2.99536	2.96646	2.97627	3.08112	3.0268	2.97909	3.05425	2.94817	2.99022	7	6	7	13	9	6	12	5	8	0.041501	0.028187	0.030839	0.067231	0.046931	0.030048	0.06008	0.025432	0.038922	0.100204	0.065799	0.07389	0.155719	0.108664
1134	CHRNA1	cholinergic receptor nicotinic alpha 1 subunit	NM_000079,NM_001039523,XM_017003256,XM_017003257	protein_coding	NP_000070.1;NP_001034612.1;XP_016858745.1;XP_016858746.1	2.10624	6.67101e-10	6.30428e-09	-1.62891	0.00173778	0.00624677	3.37846	3.88347e-22	3.23652e-21	6.76526	7.83568	6.15594	7.03177	6.82304	6.85743	7.3646	7.45008	7.47355	6.64538	6.57296	6.67953	125	100	112	212	225	226	75	64	83	1.1235	0.77408	0.791103	1.72938	1.93473	1.90047	0.562723	0.451865	0.619035	2.7127	1.80699	1.89547	4.00552	4.47964
1138	CHRNA5	cholinergic receptor nicotinic alpha 5 subunit	NM_000745,NM_001307945	protein_coding	NP_000736.2;NP_001294874.1	-1.07223	0.296296	0.422559	1.35375	5.31776e-07	4.23609e-06	-1.47218	2.57014e-11	1.12593e-10	9.21864	9.11917	9.75516	9.27499	9.30496	9.35728	9.23411	9.25742	9.26766	9.55424	9.59365	9.57492	540	624	703	549	537	530	868	898	920	2.73885	2.78746	3.04004	2.52639	2.56215	2.56201	3.66565	3.90833	3.81984	6.61299	6.50697	7.28388	5.85153	5.93234
1139	CHRNA7	cholinergic receptor nicotinic alpha 7 subunit	NM_000746,NM_001190455,NR_046324,XM_011521176,XM_011521177,XM_011521178,XM_017021882,XM_017021883,XM_017021884	protein_coding	NP_000737.1;NP_001177384.1;XP_011519478.2;XP_011519479.1;XP_011519480.1;XP_016877371.1;XP_016877372.1;XP_016877373.1	-1.16064	0.674763	0.771936	1.47539	0.192858	0.31797	-1.73786	0.0955619	0.148474	4.12869	3.91468	4.79241	4.24843	4.31951	4.29224	4.2479	4.34441	4.15506	4.50561	4.35163	4.3385	14	21	20	15	21	8	38	24	24	0.041119	0.052698	0.048091	0.038525	0.056281	0.020127	0.093049	0.065949	0.063311	0.099282	0.123017	0.115225	0.08923	0.130312
1140	CHRNB1	cholinergic receptor nicotinic beta 1 subunit	NM_000747	protein_coding	NP_000738.2	-1.24202	0.0849947	0.154677	1.0305	0.790807	0.869369	-1.29835	0.0330388	0.056638	7.23128	6.91724	7.37312	7.22918	7.27489	7.17858	7.10133	7.14464	6.99524	7.27704	7.26504	7.22124	143	170	156	126	128	98	176	171	168	1.02668	1.07442	0.952353	0.817632	0.862713	0.666478	1.05027	1.05027	0.978232	2.47892	2.50809	2.28182	1.89376	1.99751
1141	CHRNB2	cholinergic receptor nicotinic beta 2 subunit	NM_000748,XM_017000180,XR_001736952	protein_coding	NP_000739.1;XP_016855669.1	-1.98773	0.250072	0.370683	-1.07187	0.891898	0.933176	-1.88361	0.257343	0.352967	3.42975	2.44399	3.43719	3.01718	3.25878	3.24738	3.11655	3.13952	3.01766	3.09238	3.125	3.28331	1	17	17	7	8	1	6	8	20	1e-05	0.026033	0.024593	0.01044	0.012728	1.1e-05	0.006897	0.010821	0.028172	2.5e-05	0.060771	0.058923	0.024181	0.02947
1143	CHRNB4	cholinergic receptor nicotinic beta 4 subunit	NM_000750,NM_001256567,XM_011521186,XM_011521187,XM_011521190,XM_011521191,XM_011521192,XM_017021885,XM_017021886,XM_017021887,XM_017021888,XM_017021889	protein_coding	NP_000741.1;NP_001243496.1;XP_011519488.1;XP_011519489.1;XP_011519492.1;XP_011519493.1;XP_011519494.1;XP_016877374.1;XP_016877375.1;XP_016877376.1;XP_016877377.1;XP_016877378.1	2.45326	0.0366594	0.0760268	2.07641	0.087875	0.171932	1.16435	0.672884	0.764547	2.89255	4.18021	4.04308	3.68681	3.74919	3.61678	3.87149	3.93893	3.72223	3.82713	3.86946	3.73716	7	12	4	20	24	9	18	21	12	0.020878	0.051043	0.010652	0.058895	0.074363	0.028548	0.048994	0.060116	0.03072	0.05041	0.119153	0.025522	0.136411	0.17218
1145	CHRNE	cholinergic receptor nicotinic epsilon subunit	NM_000080,XM_017024115,XR_001752421	protein_coding	NP_000071.1;XP_016879604.1	-1.05799	0.921368	NA	1.43699	0.491269	0.635834	-1.54169	0.424765	0.535183	2.55432	2.46462	3.1637	2.78431	2.72196	2.71704	2.72559	2.73036	2.7507	2.70264	2.79914	2.84984	8	5	5	5	5	6	4	10	14	0.057755	0.030372	0.028755	0.027924	0.028162	0.042295	0.02159	0.061163	0.086325	0.13945	0.070899	0.068896	0.064677	0.065207
1147	CHUK	component of inhibitor of nuclear factor kappa B kinase complex	NM_001278,NM_001320928,XM_017015611,XM_017015612,XM_017015613,XR_001747010,XR_001747011	protein_coding	NP_001269.3;NP_001307857.1;XP_016871100.1;XP_016871101.1;XP_016871102.1	1.03178	0.588511	0.702201	1.00686	0.901206	0.939845	1.01066	0.793473	0.858264	11.0684	11.1134	11.1767	11.1527	11.0023	11.1914	11.1813	11.1361	11.104	11.1568	11.1385	11.0987	2122	1982	2609	2346	2116	1987	2450	2371	2371	10.8052	8.91043	11.2086	10.747	10.1087	9.69972	10.4347	10.3299	9.83533	26.0893	20.8002	26.8556	24.8919	23.4054
1152	CKB	creatine kinase B	NM_001362531,NM_001823,XM_017020952	protein_coding	NP_001349460.1;NP_001814.2;XP_016876441.1	1.23161	4.876e-05	0.000207036	1.17919	0.00111384	0.00424664	1.02951	0.382519	0.491719	11.8728	12.1733	12.2096	11.9845	12.0764	11.8962	12.1436	12.1548	12.1957	12.142	12.1599	12.1143	3548	4393	3761	4558	4386	4476	4887	4929	4901	46.2544	50.3691	41.5939	53.4271	53.557	55.3491	52.8545	54.8897	52.0079	111.682	117.58	99.6583	123.746	124.005
1153	CIRBP	cold inducible RNA binding protein	NM_001280,NM_001300815,NM_001300829,NR_023312,NR_023313,XM_006722637,XM_011527668,XM_017026237,XR_001753598,XR_001753599,XR_001753600	protein_coding	NP_001271.1;NP_001287744.1;NP_001287758.1;XP_006722700.1;XP_011525970.1;XP_016881726.1	-1.04907	0.212626	0.325959	1.00251	0.945384	0.969097	-1.06676	0.0360136	0.0612345	12.3607	12.2916	12.4631	12.3852	12.4221	12.3804	12.3443	12.3341	12.3694	12.3921	12.4152	12.4092	4936	5730	5774	5039	4732	4802	5717	5801	6033	43.3868	43.7437	43.7518	44.2756	41.7068	44.7983	43.4996	43.6067	43.8877	104.758	102.114	104.828	102.549	96.567
1154	CISH	cytokine inducible SH2 containing protein	NM_013324,NM_145071,XM_011533329	protein_coding	NP_037456.5;NP_659508.1;XP_011531631.1	1.07009	0.565934	0.682324	-1.1166	0.334634	0.482261	1.1782	0.161682	0.236986	7.34207	7.43945	7.28021	7.41664	7.4031	7.29693	7.29573	7.47129	7.47356	7.27881	7.33708	7.29363	164	179	162	147	180	176	154	166	163	1.18442	1.1633	0.907901	0.934323	1.48469	1.38017	0.966893	0.886755	0.941816	2.8598	2.71558	2.17531	2.16404	3.43762
1155	TBCB	tubulin folding cofactor B	NM_001281,NM_001300971,NR_155756	protein_coding	NP_001272.2;NP_001287900.1	-1.07042	0.119748	0.20553	1.14851	0.00180623	0.00646193	-1.24701	8.75408e-09	3.15456e-08	11.3599	11.2614	11.6582	11.441	11.4314	11.3788	11.3433	11.3467	11.3718	11.5068	11.5923	11.5369	2566	2825	2809	2451	2338	2346	3179	3460	3404	46.3493	44.8533	42.8937	39.4922	40.0348	40.6626	46.3411	51.618	49.47	111.911	104.704	102.773	91.4702	92.6956
1159	CKMT1B	creatine kinase, mitochondrial 1B	NM_001375484,NM_020990,NR_135748,NR_135749,NR_135750,NR_135751,NR_135752,XM_005254150,XM_011521194,XM_011521195,XM_011521196,XM_011521198,XM_011521199,XM_017021902	protein_coding	NP_001362413.1;NP_066270.1;XP_005254207.1;XP_011519496.1;XP_011519497.1;XP_011519498.1;XP_011519500.1;XP_011519501.2;XP_016877391.1	-1.3555	1.42424e-05	6.65515e-05	-1.21517	0.00239813	0.00824025	-1.13145	0.0665076	0.107112	9.43723	8.99935	9.25491	9.34919	9.44088	9.34734	9.05241	9.15006	9.17546	9.23158	9.1962	9.24759	635	788	745	470	506	509	633	599	668	6.35842	6.9571	6.21562	4.65001	4.39147	5.41025	5.43355	5.34319	5.75725	15.3525	16.2404	14.8925	10.7701	10.1679
1161	ERCC8	ERCC excision repair 8, CSA ubiquitin ligase complex subunit	NM_000082,NM_001007233,NM_001007234,NM_001290285	protein_coding	NP_000073.1;NP_001007234.1;NP_001007235.1;NP_001277214.1	1.06282	0.397119	0.526953	1.08187	0.22651	0.359977	-1.03234	0.619921	0.719771	9.15758	9.24448	9.36908	9.26709	9.16431	9.25458	9.32788	9.30155	9.18901	9.30573	9.2846	9.31177	568	557	658	654	602	511	684	659	713	1.44234	1.05002	1.29189	1.47342	1.82913	1.35805	1.71601	1.20205	1.62188	3.48256	2.45114	3.09535	3.41267	4.23513
1163	CKS1B	CDC28 protein kinase regulatory subunit 1B	NM_001826,NR_024163	protein_coding	NP_001817.1	1.13313	0.00100436	0.00321715	1.17269	2.71908e-05	0.000154379	-1.04972	0.0957709	0.148748	13.0902	13.2706	13.4187	13.1461	13.2224	13.1949	13.2909	13.3016	13.2859	13.3275	13.3099	13.3677	7889	9594	9822	9969	9587	9178	11161	10814	12084	183.067	195.221	193.237	209.83	208.911	203.313	215.01	213.773	228.235	442.018	455.718	462.992	485.999	483.709
1164	CKS2	CDC28 protein kinase regulatory subunit 2	NM_001827	protein_coding	NP_001818.1	1.51432	7.68907e-20	2.07126e-18	1.01996	0.652602	0.767239	1.46392	7.52748e-27	7.82142e-26	11.8158	12.4147	11.943	11.9107	11.915	12.0056	12.3255	12.3301	12.2612	11.976	11.9313	11.9977	3291	3682	4325	5639	5385	4864	4083	3830	4333	98.2139	96.7702	109.744	152.061	151.146	138.228	101.41	97.7741	105.323	237.139	225.897	262.944	352.197	349.961
1173	AP2M1	adaptor related protein complex 2 subunit mu 1	NM_001025205,NM_001311198,NM_004068	protein_coding	NP_001020376.1;NP_001298127.1;NP_004059.2	1.03344	0.404435	0.533834	1.30046	9.41408e-12	1.41183e-10	-1.27644	2.62215e-21	2.0778e-20	14.6276	14.6751	15.1055	14.6869	14.7883	14.7057	14.7377	14.7639	14.7537	14.9807	14.9482	14.976	22941	28693	27577	26024	25479	24541	36742	35035	37829	218.275	240.371	223.107	223.751	228.008	222.479	290.933	285.148	293.136	527.029	561.114	534.561	518.244	527.926
1174	AP1S1	adaptor related protein complex 1 subunit sigma 1	NM_001283	protein_coding	NP_001274.1	1.06554	0.128442	0.217666	1.20127	2.78585e-05	0.000157343	-1.14366	0.000145274	0.00035211	11.9704	12.062	12.3337	12.0429	12.1119	12.0281	12.1018	12.1186	12.1153	12.2044	12.1992	12.2832	3731	4498	4314	4273	4139	4018	5159	5069	5832	55.9389	59.3959	55.0027	57.897	58.3696	57.3714	64.3772	65.0169	71.2223	135.065	138.652	131.785	134.098	135.148
1175	AP2S1	adaptor related protein complex 2 subunit sigma 1	NM_001301076,NM_001301078,NM_001301081,NM_004069,NM_021575,XM_011526423,XM_011526424	protein_coding	NP_001288005.1;NP_001288007.1;NP_001288010.1;NP_004060.2;NP_067586.1;XP_011524725.1;XP_011524726.1	-1.01951	0.669594	0.768463	1.12076	0.00608965	0.0184342	-1.15904	1.6259e-05	4.36682e-05	12.3316	12.304	12.595	12.3541	12.4561	12.3672	12.3366	12.359	12.4187	12.5063	12.4823	12.5144	4681	5856	5590	4907	4785	4994	6399	6155	6683	108.059	119.221	109.615	102.542	104.027	109.844	122.998	121.645	125.456	260.911	278.305	262.636	237.504	240.862
1176	AP3S1	adaptor related protein complex 3 subunit sigma 1	NM_001002924,NM_001284,NM_001318090,NM_001318091,NM_001318093,NM_001318094,NM_001364119,NM_001364120,NM_001364122,NR_157084,NR_157085,NR_157086,NR_157087,XM_011543136,XM_017009024,XM_017009025	protein_coding	NP_001002924.2;NP_001275.1;NP_001305019.1;NP_001305020.1;NP_001305022.1;NP_001305023.1;NP_001351048.1;NP_001351049.1;NP_001351051.1;XP_011541438.3;XP_016864513.2;XP_016864514.1	1.39122	1.73976e-13	2.61858e-12	1.06154	0.15069	0.263421	1.29212	2.0338e-11	8.961e-11	11.4313	11.9078	11.6164	11.5251	11.5545	11.5739	11.8842	11.8343	11.7863	11.5785	11.6405	11.6093	2544	2932	3169	4099	3685	3403	3113	3306	3339	35.4612	36.4316	37.2275	51.7989	48.1286	45.3319	35.8948	39.6871	38.227	85.6218	85.0447	89.1965	119.974	111.436
1180	CLCN1	chloride voltage-gated channel 1	NM_000083,NR_046453,XM_011515782,XM_017011739,XM_017011740	protein_coding	NP_000074.3;XP_011514084.1;XP_016867228.1;XP_016867229.1	-2.7008	0.000825832	0.00270645	-2.52276	0.00209787	0.00735123	-1.08083	0.856742	0.907638	5.52154	4.09484	4.27917	4.98879	4.9121	4.93647	4.41074	4.70626	4.65965	4.43178	4.56676	4.81456	48	45	50	5	24	20	7	16	38	0.272841	0.22494	0.243883	0.023544	0.124791	0.106941	0.030139	0.078472	0.172619	0.658778	0.525094	0.584338	0.054531	0.288939
1181	CLCN2	chloride voltage-gated channel 2	NM_001171087,NM_001171088,NM_001171089,NM_004366,XM_006713489,XM_006713490,XM_011512401,XR_001740001,XR_001740002	protein_coding	NP_001164558.1;NP_001164559.1;NP_001164560.1;NP_004357.3;XP_006713552.1;XP_006713553.1;XP_011510703.1	-1.31806	0.000191622	0.000719702	1.05091	0.441419	0.589172	-1.40512	2.26777e-07	7.24486e-07	9.62259	9.22425	9.79233	9.64089	9.68879	9.52661	9.33045	9.33944	9.49157	9.69324	9.61823	9.69623	767	903	787	561	539	635	937	848	973	4.54523	4.82601	4.07844	3.06322	3.0027	3.63318	4.70727	4.23065	4.81695	10.9745	11.2657	9.77185	7.0949	6.95238
1182	CLCN3	chloride voltage-gated channel 3	NM_001243372,NM_001243374,NM_001829,NM_173872,XM_005262726,XM_011531586	protein_coding	NP_001230301.1;NP_001230303.1;NP_001820.2;NP_776297.2;XP_005262783.1;XP_011529888.1	-1.04861	0.349423	0.480172	1.0422	0.387848	0.536148	-1.10827	0.0113776	0.0213156	11.4629	11.3941	11.621	11.5338	11.4291	11.5481	11.5089	11.4459	11.4204	11.5811	11.5608	11.501	2772	2734	3314	2882	2546	2408	3362	3247	3175	8.00029	7.22291	8.85075	7.64041	6.92343	6.45347	8.92358	7.93155	8.70927	19.3168	16.861	21.2062	17.6964	16.0304
1183	CLCN4	chloride voltage-gated channel 4	NM_001256944,NM_001830	protein_coding	NP_001243873.1;NP_001821.2	-1.14311	0.00550555	0.0146436	1.27439	1.77336e-08	1.7465e-07	-1.47746	3.97301e-23	3.4835e-22	11.3153	11.123	11.7642	11.3291	11.4004	11.4119	11.2126	11.2748	11.299	11.585	11.6325	11.5889	2279	2756	2951	2124	2173	2179	3508	3655	3646	6.20959	6.60443	6.83527	5.22528	5.55802	5.64798	7.945	8.5077	8.10372	14.9932	15.4172	16.3772	12.1026	12.8689
1184	CLCN5	chloride voltage-gated channel 5	NM_000084,NM_001127898,NM_001127899,NM_001272102,NM_001282163,XM_017029257,XM_017029258	protein_coding	NP_000075.1;NP_001121370.1;NP_001121371.1;NP_001259031.1;NP_001269092.1;XP_016884746.1;XP_016884747.1	-1.18675	0.0048064	0.0130081	-1.1298	0.0386557	0.088334	-1.06529	0.225395	0.315238	10.0159	9.76811	9.93774	10.0659	9.91828	10.0148	9.85703	9.8642	9.83436	9.93855	9.88942	9.88441	1060	993	1175	887	850	799	1050	979	1019	1.98999	1.63669	1.86125	1.47138	1.50225	1.40775	1.61076	1.54495	1.55228	4.80486	3.82064	4.45953	3.40796	3.47829
1185	CLCN6	chloride voltage-gated channel 6	NM_001256959,NM_001286,NR_046428	protein_coding	NP_001243888.2;NP_001277.2	-1.03357	0.493175	0.617328	-1.00799	0.861403	0.914205	-1.03999	0.357618	0.465169	10.5556	10.508	10.6429	10.58	10.5943	10.6002	10.5803	10.5428	10.5523	10.5945	10.593	10.5881	1411	1597	1699	1510	1373	1353	1649	1627	1694	4.61978	4.61815	4.73991	4.4889	4.22234	4.23558	4.48543	4.56109	4.5253	11.1545	10.7805	11.3567	10.397	9.77631
1186	CLCN7	chloride voltage-gated channel 7	NM_001114331,NM_001287,XM_011522354	protein_coding	NP_001107803.1;NP_001278.1;XP_011520656.1	-1.12631	0.0332076	0.0700954	-1.04767	0.395948	0.544146	-1.09059	0.0619912	0.100597	10.6935	10.5218	10.7251	10.7029	10.7798	10.6262	10.5609	10.5921	10.6403	10.6308	10.7169	10.6661	1570	1909	1689	1422	1402	1446	1659	1812	1789	6.9236	7.41471	6.33267	5.66118	5.81237	6.07049	6.089	6.83139	6.42475	16.7171	17.3087	15.1729	13.1122	13.4578
1191	CLU	clusterin	NM_001831,NR_038335,NR_045494	protein_coding	NP_001822.3	1.39986	2.82858e-10	2.8227e-09	1.672	1.13448e-24	4.34063e-23	-1.21165	1.14619e-06	3.43016e-06	10.6563	11.1422	11.4971	10.8092	10.9487	10.8525	11.1102	11.1579	11.1885	11.3115	11.3029	11.3513	1420	1873	1762	2176	2184	2204	2937	2875	3177	9.49465	11.028	10.0149	13.1418	13.726	14.0305	16.3347	16.4405	17.3029	22.925	25.7435	23.9956	30.4385	31.7809
1192	CLIC1	chloride intracellular channel 1	NM_001287593,NM_001287594,NM_001288	protein_coding	NP_001274522.1;NP_001274523.1;NP_001279.2	1.1924	3.85507e-06	1.99729e-05	1.06727	0.0830214	0.164653	1.10142	0.000420116	0.000962963	14.2051	14.459	14.3979	14.2597	14.3447	14.2778	14.4305	14.4646	14.4397	14.3519	14.3392	14.3852	17236	21155	20703	22402	22113	20955	22018	21450	23664	255.056	275.843	260.434	299.492	307.204	295.548	271.862	272.326	285.799	615.837	643.921	623.995	693.671	711.294
1193	CLIC2	chloride intracellular channel 2	NM_001289	protein_coding	NP_001280.3	2.35496	0.00313847	0.00891829	1.61761	0.133959	0.240695	1.43315	0.164163	0.240028	3.93796	5.16149	4.71982	4.63311	4.47939	4.49566	4.77124	4.83504	4.77619	4.56793	4.71638	4.71174	21	12	14	34	38	32	19	31	32	0.145455	0.072177	0.079133	0.209821	0.244896	0.211492	0.107316	0.185228	0.177465	0.351204	0.168488	0.189602	0.485979	0.567026
1195	CLK1	CDC like kinase 1	NM_001162407,NM_004071,NR_027855,NR_027856	protein_coding	NP_001155879.1;NP_004062.2	1.64177	1.64878e-13	2.49466e-12	1.28648	4.04036e-06	2.69367e-05	1.25827	3.73802e-05	9.70312e-05	10.0135	10.7285	10.4755	10.2227	10.1333	10.2675	10.7237	10.6494	10.4972	10.4264	10.437	10.4173	998	995	1240	1909	1670	1369	1463	1464	1498	8.25749	7.70181	8.5732	13.7391	13.0615	10.8289	9.42145	9.42064	9.49462	19.9378	17.9789	20.5412	31.8219	30.2423
1196	CLK2	CDC like kinase 2	NM_001294338,NM_001294339,NM_001363704,NM_003993,XM_011509143	protein_coding	NP_001281267.1;NP_001281268.1;NP_001350633.1;NP_003984.2;XP_011507445.1	-1.38566	9.25326e-14	1.43136e-12	-1.20534	1.74056e-06	1.24953e-05	-1.16604	4.93868e-05	0.000126381	11.8526	11.3821	11.6818	11.8038	11.8232	11.7772	11.4947	11.4808	11.5605	11.6555	11.6376	11.6388	3523	4007	4022	2642	2469	2643	3423	3314	3475	30.2203	30.334	29.4158	20.5221	19.8832	21.5589	24.4467	24.3062	24.3187	72.9675	70.8108	70.4797	47.5324	46.0372
1198	CLK3	CDC like kinase 3	NM_001130028,NM_003992	protein_coding	NP_001123500.1;NP_003983.2	1.7166	8.89167e-29	4.41875e-27	1.16187	0.00115322	0.00437557	1.4566	3.21401e-22	2.68834e-21	11.0248	11.8048	11.3403	11.1591	11.2635	11.1949	11.616	11.7014	11.7027	11.3557	11.3203	11.3465	1869	2358	2296	3392	3541	3456	2712	2572	2777	12.7397	14.1781	13.5595	20.9056	22.8744	22.5632	15.5907	15.0182	15.4192	30.7603	33.097	32.4884	48.4206	52.9629
1200	TPP1	tripeptidyl peptidase 1	NM_000391	protein_coding	NP_000382.3	1.14003	0.00144122	0.00444762	1.25795	2.11376e-08	2.06062e-07	-1.11912	0.00294323	0.00604651	11.9148	12.1041	12.3445	12.0119	12.029	12.044	12.1189	12.1121	12.1792	12.2094	12.2043	12.2914	3598	4087	4395	4359	4109	4323	5190	5100	5891	18.9425	18.9479	19.6742	20.732	20.3453	21.671	22.738	22.966	25.2598	45.7371	44.2315	47.1391	48.0187	47.107
1201	CLN3	CLN3 lysosomal/endosomal transmembrane protein, battenin	NM_000086,NM_001042432,NM_001286104,NM_001286105,NM_001286109,NM_001286110	protein_coding	NP_000077.1;NP_001035897.1;NP_001273033.1;NP_001273034.1;NP_001273038.1;NP_001273039.1	-1.07499	0.213893	0.327554	1.03591	0.532646	0.670663	-1.12962	0.0161604	0.0293955	10.2341	10.1306	10.3842	10.2024	10.341	10.2634	10.1906	10.1728	10.2503	10.2813	10.2778	10.3627	1056	1383	1335	1114	1036	1107	1332	1311	1515	10.7981	12.6203	11.9832	10.2073	10.1097	10.0606	11.1588	11.098	12.2405	26.0722	29.4604	28.7114	23.6416	23.4078
1203	CLN5	CLN5 intracellular trafficking protein	NM_001366624,NM_006493	protein_coding	NP_001353553.1;NP_006484.2	1.18492	0.0164184	0.0381536	1.22873	0.00354307	0.0115506	-1.0515	0.422195	0.532713	8.99335	9.23799	9.38896	9.15181	9.03158	9.16081	9.23135	9.26522	9.25229	9.27745	9.3516	9.24168	506	484	602	597	591	567	678	732	672	1.76829	1.48835	1.78817	1.88583	1.94673	1.88779	1.96992	2.18861	1.91276	4.26956	3.47436	4.28443	4.36788	4.50742
1207	CLNS1A	chloride nucleotide-sensitive channel 1A	NM_001293,NM_001311199,NM_001311200,NM_001311201,NM_001311202	protein_coding	NP_001284.1;NP_001298128.1;NP_001298129.1;NP_001298130.1;NP_001298131.1	-1.0535	0.15266	0.25096	1.32023	6.27146e-16	1.41591e-14	-1.41076	2.07099e-30	2.52145e-29	12.9057	12.8305	13.4052	12.9936	12.9974	12.9889	12.9308	12.9705	12.9288	13.2482	13.2229	13.2703	7294	8155	8533	7256	7219	6702	11165	10731	11839	46.2833	46.7405	49.806	43.5098	43.4838	40.1403	60.3974	60.0823	60.4856	111.752	109.11	119.334	100.776	100.681
1209	CLPTM1	CLPTM1 regulator of GABA type A receptor forward trafficking	NM_001282175,NM_001282176,NM_001294	protein_coding	NP_001269104.1;NP_001269105.1;NP_001285.1	-1.10261	0.0296167	0.0635788	1.10536	0.0151909	0.0402252	-1.23624	1.71719e-10	7.0674e-10	12.5965	12.4558	12.8399	12.5941	12.7047	12.621	12.5095	12.5534	12.5903	12.719	12.7435	12.7479	5577	7042	6766	5407	5408	5500	7388	7506	7899	41.5082	46.0936	42.8101	36.351	37.844	38.9542	45.7522	47.7801	47.8691	100.222	107.599	102.572	84.1947	87.6233
1211	CLTA	clathrin light chain A	NM_001076677,NM_001184760,NM_001184761,NM_001184762,NM_001311203,NM_001311204,NM_001311205,NM_001311206,NM_001833,NM_007096,NR_132349,XM_017014257,XM_017014258,XM_024447409	protein_coding	NP_001070145.1;NP_001171689.1;NP_001171690.1;NP_001171691.1;NP_001298132.1;NP_001298133.1;NP_001298134.1;NP_001298135.1;NP_001824.1;NP_009027.1;XP_016869746.1;XP_016869747.1;XP_024303177.1	-1.00126	0.9744	0.983327	1.30101	2.68943e-11	3.82178e-10	-1.3212	3.69409e-16	2.19707e-15	11.8628	11.8609	12.3411	11.9564	11.9703	11.9457	11.9431	11.9678	11.9441	12.1852	12.2384	12.1647	3534	3998	4106	3723	3640	3451	5268	5523	5328	60.5099	60.4847	59.9586	57.6156	58.508	56.0668	75.265	80.7884	74.2089	146.102	141.194	143.66	133.447	135.468
1212	CLTB	clathrin light chain B	NM_001364126,NM_001364127,NM_001834,NM_007097,NR_045724,NR_157088,XR_001741996	protein_coding	NP_001351055.1;NP_001351056.1;NP_001825.1;NP_009028.1	1.12508	0.0312074	0.0664165	-1.07329	0.193805	0.319085	1.19009	1.4215e-07	4.60702e-07	11.7216	11.8913	11.7185	11.7914	11.8654	11.6546	11.8613	11.8908	11.8646	11.7228	11.7126	11.7247	3274	3965	3284	3793	3726	3525	3476	3395	3605	54.4675	58.2688	45.8657	56.4707	58.2626	55.8195	48.143	47.6824	48.2754	131.513	136.021	109.893	130.795	134.9
1213	CLTC	clathrin heavy chain	NM_001288653,NM_004859	protein_coding	NP_001275582.1;NP_004850.1	1.07919	0.0633945	0.120796	-1.03054	0.490308	0.635091	1.09668	0.00312802	0.0064018	15.1834	15.2934	15.2385	15.2768	15.163	15.263	15.2984	15.3005	15.2956	15.2548	15.2355	15.1558	37046	36223	42902	40608	38674	37480	41529	40157	38380	81.3184	69.6895	80.0976	80.57	79.8628	78.3612	75.8891	75.2953	68.4599	196.345	162.681	191.912	186.613	184.913
1230	CCR1	C-C motif chemokine receptor 1	NM_001295	protein_coding	NP_001286.1	2.1143	0.0022803	0.00669306	-2.59545	0.0153486	0.0405711	5.39937	4.30613e-08	1.46626e-07	4.6725	5.75517	3.39179	4.70441	4.95929	4.68603	5.09469	5.09961	5.10188	4.45676	4.52335	4.69573	18	42	20	54	52	51	4	8	21	0.12142	0.251484	0.117113	0.332995	0.33374	0.332498	0.023132	0.045669	0.113633	0.293171	0.587057	0.2806	0.771269	0.772734
1238	ACKR2	atypical chemokine receptor 2	NM_001296	protein_coding	NP_001287.2	1.08627	0.690378	0.783323	-2.81509	1.77099e-05	0.000104709	3.01055	3.16702e-06	9.10815e-06	5.88954	6.00354	4.49161	5.76126	5.76774	5.47751	5.71768	5.85552	5.5521	5.29517	5.23803	5.28375	66	74	43	65	79	43	25	20	25	0.402407	0.396634	0.224163	0.360722	0.45607	0.248904	0.125812	0.102808	0.122526	0.971619	0.925892	0.537091	0.835489	1.05597
1241	LTB4R	leukotriene B4 receptor	NM_001143919,NM_181657	protein_coding	NP_001137391.1;NP_858043.1	-2.21369	3.12111e-31	1.69737e-29	-1.38366	6.09077e-08	5.60585e-07	-1.62269	3.74621e-12	1.72989e-11	9.72682	8.5805	9.35644	9.57011	9.57775	9.5209	8.89381	8.85488	8.96558	9.27697	9.25508	9.32366	818	918	909	381	343	388	667	642	730	3.76015	3.67396	3.47177	1.55706	1.42785	1.67798	2.50422	2.33767	2.64737	9.07894	8.57639	8.31828	3.60638	3.30602
1244	ABCC2	ATP binding cassette subfamily C member 2	NM_000392,XM_006717630,XM_006717631,XM_011539291,XM_017015675,XR_945604,XR_945605	protein_coding	NP_000383.2;XP_006717693.1;XP_006717694.1;XP_011537593.1;XP_016871164.1	-1.53053	0.0104131	0.0255077	-1.17567	0.267005	0.408203	-1.32038	0.118484	0.179708	6.70892	6.09549	6.57388	6.55436	6.58039	6.63296	6.30328	6.49837	6.20607	6.47816	6.39457	6.60514	94	109	125	64	87	48	95	81	121	0.301256	0.334816	0.381569	0.180911	0.248213	0.131249	0.24906	0.220067	0.299439	0.727387	0.781586	0.91423	0.419019	0.574706
1259	CNGA1	cyclic nucleotide gated channel subunit alpha 1	NM_000087,NM_001142564,NM_001379270,XM_005248049,XM_011513623	protein_coding	NP_000078.3;NP_001136036.2;NP_001366199.1;XP_005248106.2;XP_011511925.1	1.19752	0.0710031	0.133037	-1.75395	9.43663e-07	7.16091e-06	2.07118	1.12128e-10	4.68838e-10	7.62939	7.88991	6.91683	7.59382	7.57179	7.6066	7.66667	7.79002	7.70362	7.14762	7.23065	7.27605	189	204	226	223	249	217	110	125	141	1.02642	1.01288	1.07033	1.12366	1.29192	1.21479	0.4638	0.5318	0.625763	2.4783	2.36443	2.5645	2.60258	2.99127
1263	PLK3	polo like kinase 3	NM_004073,XR_246234	protein_coding	NP_004064.2	1.35049	0.000125853	0.000491531	-1.04915	0.531382	0.669512	1.39681	1.81302e-06	5.32677e-06	9.02834	9.46227	9.05818	9.09723	9.22996	9.03941	9.29806	9.32941	9.47383	9.05781	9.14983	9.07035	479	628	524	655	646	745	524	581	551	3.6523	4.22202	3.36417	4.4698	4.65097	5.411	3.29258	3.77081	3.41559	8.81853	9.85576	8.06048	10.3528	10.7688
1265	CNN2	calponin 2	NM_001303499,NM_001303501,NM_004368,NM_201277	protein_coding	NP_001290428.1;NP_001290430.1;NP_004359.1;NP_958434.1	1.20112	4.13234e-06	2.12946e-05	1.00801	0.838827	0.900924	1.1747	2.74582e-07	8.67847e-07	12.2418	12.5062	12.3521	12.2997	12.3641	12.3019	12.4603	12.4967	12.4782	12.3418	12.3133	12.3538	4483	5375	5287	5762	5704	5444	5409	5173	5675	38.4514	40.6848	38.6308	44.6673	46.1019	44.5918	38.6958	37.9943	39.6546	92.8414	94.9734	92.5587	103.457	106.743
1266	CNN3	calponin 3	NM_001286055,NM_001286056,NM_001839,XM_017000245	protein_coding	NP_001272984.1;NP_001272985.1;NP_001830.1;XP_016855734.1	1.56687	1.08401e-29	5.59608e-28	1.11684	0.00134759	0.00500004	1.38315	3.38769e-24	3.15246e-23	12.982	13.6298	13.24	13.1459	13.1166	13.1411	13.5544	13.5523	13.4712	13.2554	13.2203	13.2349	7789	8378	9111	13209	12522	11162	10160	9645	10270	71.7504	68.0363	71.3996	110.103	108.625	98.0993	77.9523	76.0968	77.0266	173.242	158.822	171.072	255.016	251.508
1267	CNP	2',3'-cyclic nucleotide 3' phosphodiesterase	NM_001330216,NM_033133,XM_011524340	protein_coding	NP_001317145.1;NP_149124.3;XP_011522642.1	-1.102	0.015713	0.0366871	1.09823	0.0175472	0.0456264	-1.22768	7.93976e-10	3.11283e-09	11.9725	11.8323	12.2064	12.0152	12.0436	11.9885	11.9369	11.912	11.9323	12.0832	12.0969	12.1363	3815	4387	4352	3729	3441	3434	4737	4755	5205	14.2917	14.7422	13.6332	11.9685	11.5011	11.6235	14.3395	14.4551	16.093	34.5075	34.4138	32.6648	27.7209	26.6294
1270	CNTF	ciliary neurotrophic factor	NM_000614	protein_coding	NP_000605.1	-2.31281	0.145177	0.240649	-1.18426	0.571	0.703138	-1.98128	0.271811	0.369611	7.45516	6.24524	7.30925	7.3802	7.10979	7.15149	6.51653	7.13198	6.1558	7.30497	6.68317	7.22504	206	159	178	55	150	16	214	82	199	1.98966	1.35248	1.45931	0.475478	1.35821	0.139014	1.71578	0.677957	1.56134	4.80408	3.15719	3.49648	1.10128	3.14477
1272	CNTN1	contactin 1	NM_001256063,NM_001256064,NM_001843,NM_175038,XM_005268651,XM_006719241,XM_011537926,XM_011537927,XM_017018826,XM_017018827,XM_024448843,XR_002957288,XR_002957289,XR_002957290,XR_002957291	protein_coding	NP_001242992.1;NP_001242993.1;NP_001834.2;NP_778203.1;XP_005268708.1;XP_006719304.1;XP_011536228.1;XP_011536229.1;XP_016874315.1;XP_016874316.1;XP_024304611.1	1.65931	1.00748e-09	9.30234e-09	1.06068	0.49983	0.643734	1.54279	1.17339e-08	4.17994e-08	8.16956	8.90216	8.3545	8.29069	8.31353	8.42527	8.76084	8.68374	8.78149	8.41923	8.35005	8.41679	254	292	358	494	428	469	347	313	358	0.821721	0.829215	0.986551	1.44912	1.30376	1.47084	0.932183	0.799647	1.00342	1.98406	1.93569	2.36376	3.3564	3.0187
1277	COL1A1	collagen type I alpha 1 chain	NM_000088,XM_005257058,XM_005257059,XM_011524341	protein_coding	NP_000079.2;XP_005257115.2;XP_005257116.2;XP_011522643.1	1.03113	0.570997	0.686466	1.06939	0.217873	0.349592	-1.05211	0.274413	0.37248	10.3502	10.3946	10.5457	10.383	10.4834	10.3691	10.4124	10.447	10.444	10.4399	10.465	10.5259	1197	1499	1385	1326	1312	1274	1471	1497	1682	3.7313	4.14148	3.664	3.7383	3.83927	3.77053	3.80598	3.98333	4.26286	9.0093	9.66775	8.77888	8.65848	8.88937
1280	COL2A1	collagen type II alpha 1 chain	NM_001844,NM_033150,XM_017018828,XM_017018829,XM_017018830,XM_017018831	protein_coding	NP_001835.3;NP_149162.2;XP_016874317.1;XP_016874318.1;XP_016874319.1;XP_016874320.1	-1.52059	7.00161e-12	8.64898e-11	-4.09523	3.44955e-89	6.70298e-87	2.65545	5.57149e-43	1.08476e-41	9.99957	9.39564	8.06534	9.64775	9.7849	9.70692	9.33238	9.34624	9.34431	8.62703	8.60657	8.55586	904	1169	1134	674	651	633	288	276	268	3.28743	3.74757	3.51698	2.19937	2.22983	2.19121	0.877927	0.859355	0.740558	7.93755	8.74821	8.42662	5.09409	5.1629
1281	COL3A1	collagen type III alpha 1 chain	NM_000090	protein_coding	NP_000081.2	-1.64707	0.137883	0.23086	2.11871	0.0014181	0.00523805	-3.54156	6.64536e-06	1.85565e-05	4.49804	3.77897	5.68223	4.70662	4.75337	4.75982	4.60274	4.702	4.54053	4.99802	4.9841	5.11275	19	25	27	13	19	8	49	47	64	0.062135	0.071305	0.074094	0.038708	0.057302	0.02403	0.135772	0.132094	0.17235	0.150025	0.166453	0.177528	0.089653	0.132676
1282	COL4A1	collagen type IV alpha 1 chain	NM_001303110,NM_001845,XM_011521048	protein_coding	NP_001290039.1;NP_001836.3;XP_011519350.1	-1.03724	0.483839	0.609477	1.23417	4.27527e-05	0.000231413	-1.29864	7.73987e-11	3.27882e-10	11.0731	11.0195	11.4747	11.2342	11.1169	11.0948	11.1351	11.0882	11.1184	11.2949	11.3458	11.3813	2255	2191	2256	2151	1934	1953	2777	2907	3167	6.31711	5.38218	5.3474	5.46497	5.10025	5.10331	6.46118	6.9289	7.13974	15.2528	12.564	12.8123	12.6577	11.809
1284	COL4A2	collagen type IV alpha 2 chain	NM_001846	protein_coding	NP_001837.2	1.04141	0.331683	0.46103	1.2884	4.41579e-10	5.4084e-09	-1.25497	4.45539e-12	2.04553e-11	12.3522	12.4108	12.8166	12.4395	12.5012	12.4153	12.4644	12.4693	12.5147	12.6516	12.6847	12.7128	4893	5849	5596	5388	5148	5286	7160	7342	7931	13.9535	14.6911	13.5697	13.8834	13.809	14.3573	16.9946	17.9135	18.4228	33.6911	34.2945	32.5128	32.1561	31.9731
1287	COL4A5	collagen type IV alpha 5 chain	NM_000495,NM_033380,XM_011530849,XM_017029259,XM_017029260,XM_017029261,XM_017029262,XM_017029263	protein_coding	NP_000486.1;NP_203699.1;XP_011529151.2;XP_016884748.1;XP_016884749.1;XP_016884750.1;XP_016884751.1;XP_016884752.1	-1.12749	0.0237715	0.0525507	-1.3301	1.11961e-07	9.91421e-07	1.16331	0.000798512	0.00176826	10.9348	10.7612	10.6216	10.9514	10.8161	10.93	10.8224	10.7713	10.7808	10.6388	10.7176	10.6312	1970	1878	2261	1818	1628	1604	1573	1708	1613	5.64621	4.70843	5.48212	4.66855	4.38882	4.52176	3.72221	4.13298	3.72031	13.6329	10.9912	13.135	10.8131	10.1618
1288	COL4A6	collagen type IV alpha 6 chain	NM_001287758,NM_001287759,NM_001287760,NM_001847,NM_033641,XM_006724617,XM_011530852,XM_011530853,XM_011530854,XR_001755650	protein_coding	NP_001274687.1;NP_001274688.1;NP_001274689.1;NP_001838.2;NP_378667.1;XP_006724680.1;XP_011529154.1;XP_011529155.1;XP_011529156.1	-1.28177	0.0129624	0.0310357	-1.07778	0.41683	0.564809	-1.20635	0.0464167	0.0774385	8.15152	7.79019	8.13972	8.21553	8.10358	8.03549	8.00517	7.887	7.89473	8.09728	8.02935	8.07869	305	294	284	248	200	197	301	272	304	0.830486	0.701873	0.652718	0.694265	0.516814	0.53231	0.70113	0.774355	0.701487	2.00522	1.63843	1.5639	1.60803	1.19662
1289	COL5A1	collagen type V alpha 1 chain	NM_000093,NM_001278074,XM_017014266,XR_001746183	protein_coding	NP_000084.3;NP_001265003.1;XP_016869755.1	1.28345	6.85293e-06	3.40168e-05	1.10802	0.0647755	0.134578	1.14174	0.00628501	0.0123007	10.1625	10.5222	10.409	10.27	10.3354	10.2222	10.5175	10.4344	10.4998	10.367	10.3235	10.4174	1080	1300	1199	1544	1333	1401	1393	1308	1529	2.36979	2.51806	2.24297	3.06136	2.74558	2.93536	2.54838	2.45277	2.72897	5.72189	5.87808	5.3741	7.09061	6.35707
1290	COL5A2	collagen type V alpha 2 chain	NM_000393,XM_011510573	protein_coding	NP_000384.2;XP_011508875.1	1.19625	5.58267e-06	2.81641e-05	-1.1045	0.00796228	0.0233231	1.30261	1.80325e-16	1.09302e-15	11.9754	12.2336	11.9305	12.0531	12.0277	12.0235	12.2079	12.1959	12.1597	11.9566	11.9535	11.958	3907	4224	4442	4978	4667	4367	4016	3955	4163	11.8054	10.983	11.3023	13.5201	13.1457	12.5734	9.98708	10.2171	10.1888	28.5044	25.6385	27.0802	31.3148	30.4372
1291	COL6A1	collagen type VI alpha 1 chain	NM_001848	protein_coding	NP_001839.2	1.25639	1.69635e-08	1.28896e-07	1.70529	1.52571e-42	1.09032e-40	-1.37687	4.66574e-37	7.25957e-36	15.4	15.7293	16.269	15.5886	15.6499	15.5359	15.764	15.7835	15.8064	16.0721	16.0729	16.071	40896	48924	45187	53636	52107	52116	81206	80328	83937	178.887	188.465	168.076	211.992	214.374	217.106	295.642	300.591	299.048	431.925	439.947	402.706	491.007	496.356
1292	COL6A2	collagen type VI alpha 2 chain	NM_001849,NM_058174,NM_058175,XM_011529451,XR_937438,XR_937439	protein_coding	NP_001840.3;NP_478054.2;NP_478055.2;XP_011527753.1	1.45179	4.15189e-18	9.7824e-17	1.45371	1.02706e-18	2.83739e-17	-1.01581	0.530629	0.639178	15.103	15.6409	15.7418	15.2906	15.3596	15.2201	15.6023	15.6041	15.6311	15.6287	15.6382	15.6119	33402	40311	36129	51068	48617	48820	56489	56424	57379	179.364	188.43	165.384	247.456	246.008	242.408	252.168	260.13	250.577	433.078	439.866	396.257	573.146	569.602
1293	COL6A3	collagen type VI alpha 3 chain	NM_004369,NM_057164,NM_057165,NM_057166,NM_057167,XM_005246065,XM_006712253,XM_011510574,XM_017003304,XM_024452684	protein_coding	NP_004360.2;NP_476505.3;NP_476506.3;NP_476507.3;NP_476508.2;XP_005246122.1;XP_006712316.1;XP_011508876.1;XP_016858793.1;XP_024308452.1	1.42929	1.27843e-18	3.14946e-17	1.13276	0.000352885	0.00152723	1.24406	2.98953e-11	1.30251e-10	13.3404	13.8558	13.619	13.4558	13.5078	13.467	13.7488	13.7662	13.8452	13.5864	13.5818	13.609	9613	11369	11457	14359	13909	14785	12847	12631	13642	18.3713	19.059	18.7408	25.1639	25.0614	26.7445	20.4156	20.9412	21.6468	44.3579	44.4908	44.9027	58.2836	58.0268
1294	COL7A1	collagen type VII alpha 1 chain	NM_000094,XM_017005688,XM_017005689,XM_017005690,XM_017005691,XM_017005692,XR_001740003,XR_001740004,XR_001740005,XR_001740006,XR_001740007,XR_001740008,XR_001740009	protein_coding	NP_000085.1;XP_016861177.1;XP_016861178.1;XP_016861179.1;XP_016861180.1;XP_016861181.1	-1.00002	0.999876	0.9999	1.31593	0.000767896	0.00304867	-1.33469	0.0010965	0.00238302	8.16242	8.16437	8.65858	8.23224	8.25906	8.31476	8.21277	8.18529	8.38869	8.50766	8.5248	8.43926	259	299	340	270	247	315	424	428	403	0.534031	0.536902	0.570745	0.484048	0.459746	0.59036	0.698057	0.725142	0.649977	1.28943	1.25333	1.36749	1.12113	1.06449
1295	COL8A1	collagen type VIII alpha 1 chain	NM_001850,NM_020351	protein_coding	NP_001841.2;NP_065084.2	1.10242	0.0657776	0.124473	-3.10318	9.92802e-81	1.60463e-78	3.37358	7.412e-128	6.6382e-126	10.6191	10.7604	9.08413	10.4362	10.444	10.5647	10.5856	10.5607	10.5539	9.54068	9.57126	9.60242	1418	1592	1923	1790	1655	1601	534	551	603	4.69601	4.63949	5.41349	5.36132	5.16983	5.06128	1.46559	1.55876	1.62418	11.3386	10.8303	12.9706	12.4177	11.9701
1296	COL8A2	collagen type VIII alpha 2 chain	NM_001294347,NM_005202,XM_005270477	protein_coding	NP_001281276.1;NP_005193.1;XP_005270534.1	-1.40723	0.452945	0.580679	-1.26039	0.624209	0.745053	-1.13145	0.798501	0.862331	3.64264	3.15903	3.41888	3.30601	3.54851	3.45558	3.39889	3.3571	3.39468	3.51453	3.38949	3.28973	4	21	15	10	7	9	19	10	4	0.012632	0.063405	0.044089	0.028802	0.021274	0.029495	0.052798	0.02709	0.008588	0.030499	0.148011	0.105636	0.066709	0.049257
1298	COL9A2	collagen type IX alpha 2 chain	NM_001852,XM_006710365,XM_011540715,XM_011540716,XM_011540717,XM_017000332,XM_017000333	protein_coding	NP_001843.1;XP_006710428.1;XP_011539017.1;XP_011539018.1;XP_011539019.1;XP_016855821.1;XP_016855822.1	-1.16668	0.16962	0.272901	-1.52797	0.000338926	0.00147345	1.2912	0.0385813	0.0652558	7.45301	7.22974	6.93978	7.39477	7.35432	7.31547	7.21756	7.24273	7.26966	7.1001	7.12201	7.00406	176	185	185	146	144	146	131	134	116	1.10635	1.02064	0.986212	0.838485	0.844864	0.882429	0.547351	0.69494	0.470343	2.67131	2.38255	2.36294	1.94206	1.95618
1299	COL9A3	collagen type IX alpha 3 chain	NM_001853,XM_011528545,XM_017027666	protein_coding	NP_001844.3;XP_011526847.1;XP_016883155.1	-1.05691	0.73405	0.817533	-1.24594	0.190915	0.315709	1.16191	0.380125	0.489211	6.27292	6.19312	6.05417	6.19196	6.31466	6.19219	6.22302	6.21408	6.16497	6.07344	6.08701	6.19966	68	94	80	77	72	64	62	63	82	0.50343	0.61661	0.514347	0.530574	0.505702	0.440031	0.383763	0.40842	0.502099	1.21554	1.43939	1.23237	1.22889	1.17089
1301	COL11A1	collagen type XI alpha 1 chain	NM_001190709,NM_001854,NM_080629,NM_080630,NR_134980,XM_017000334,XM_017000335,XM_017000336,XM_017000337	protein_coding	NP_001177638.1;NP_001845.3;NP_542196.2;NP_542197.3;XP_016855823.1;XP_016855824.1;XP_016855825.1;XP_016855826.1	2.13685	3.23884e-07	2.02285e-06	-1.73943	0.0106056	0.029746	3.65329	1.39809e-13	7.14416e-13	6.01556	7.10468	5.3096	6.28553	6.1177	6.08953	6.61598	6.64023	6.63632	5.90781	5.7661	6.05184	76	62	62	136	134	130	40	26	58	0.185694	0.131691	0.128113	0.299202	0.312618	0.300972	0.080394	0.053667	0.114	0.448361	0.307415	0.306956	0.692998	0.723829
1302	COL11A2	collagen type XI alpha 2 chain	NM_001163771,NM_080679,NM_080680,NM_080681,XM_011514299,XM_011514300,XM_011514302,XM_017010250,XM_017010251	protein_coding	NP_001157243.1;NP_542410.2;NP_542411.2;NP_542412.2;XP_011512601.1;XP_011512602.1;XP_011512604.1;XP_016865739.1;XP_016865740.1	-1.1404	0.50471	0.627988	-1.14449	0.4944	0.638798	-1.01025	0.960878	0.972639	5.82893	5.64416	5.7348	5.68981	5.84815	5.8124	5.68867	5.66264	5.8073	5.61043	5.72417	5.82938	44	68	67	47	42	56	42	54	70	0.11844	0.164415	0.155271	0.114409	0.117676	0.145695	0.095928	0.126312	0.155785	0.285975	0.383804	0.372025	0.264989	0.272463
1303	COL12A1	collagen type XII alpha 1 chain	NM_004370,NM_080645,XM_011535434,XM_011535435,XM_011535436,XM_017010252	protein_coding	NP_004361.3;NP_542376.2;XP_011533736.1;XP_011533737.1;XP_011533738.1;XP_016865741.1	1.21375	4.44243e-06	2.27704e-05	1.36023	3.2412e-13	5.73143e-12	-1.13647	2.67321e-05	7.02852e-05	13.2708	13.5503	13.8132	13.4509	13.3431	13.4356	13.5611	13.5691	13.594	13.7001	13.7195	13.6446	9837	9652	11367	11941	11448	11475	14991	15138	14583	16.3019	13.4019	15.9381	17.389	17.8464	18.1917	20.6356	21.9968	19.5918	39.3611	31.2851	38.1874	40.2757	41.3213
1305	COL13A1	collagen type XIII alpha 1 chain	NM_001130103,NM_001320951,NM_001368882,NM_001368883,NM_001368884,NM_001368885,NM_001368886,NM_001368895,NM_001368896,NM_001368897,NM_001368898,NM_080798,NM_080800,NM_080801,NM_080802,NM_080805,XM_011539293,XM_011539294,XM_011539295,XM_017015676,XM_017015677,XM_017015679,XM_017015680,XM_017015681,XM_017015682,XM_017015684,XM_017015685,XM_017015686,XM_017015687,XM_017015689,XM_017015691,XM_01701569…	protein_coding	NP_001123575.1;NP_001307880.1;NP_001355811.1;NP_001355812.1;NP_001355813.1;NP_001355814.1;NP_001355815.1;NP_001355824.1;NP_001355825.1;NP_001355826.1;NP_001355827.1;NP_542988.3;NP_542990.3;NP_542991.3;NP_542992.3;NP_542995.3;XP_011537595.1;XP_011537596.1;XP_011537597.1;XP_016871165.1;XP_016871166.1;XP_016871168.1;XP_016871169.1;XP_016871170.1;XP_016871171.1;XP_016871173.1;XP_016871174.1;XP_016871…	1.24209	5.1225e-08	3.61994e-07	-1.03738	0.361651	0.510115	1.27025	9.48452e-15	5.2043e-14	12.5905	12.9032	12.6364	12.6818	12.7015	12.6219	12.8716	12.8344	12.8605	12.655	12.6653	12.6117	5948	6772	6529	7883	7186	7209	6628	6629	6524	36.5738	36.7975	34.2982	44.1846	41.9918	42.3306	33.9859	34.9165	32.8479	88.3082	85.8989	82.1778	102.338	97.227
1307	COL16A1	collagen type XVI alpha 1 chain	NM_001856,XM_005270481,XM_011540722,XM_011540723,XM_011540724,XM_011540726,XM_011540727,XM_011540728,XM_011540729,XM_011540730,XM_017000338,XM_017000339,XM_017000340,XM_017000341,XR_001736981,XR_001736982,XR_001736983,XR_001736984,XR_946546	protein_coding	NP_001847.3;XP_005270538.1;XP_011539024.1;XP_011539025.1;XP_011539026.1;XP_011539028.1;XP_011539029.1;XP_011539030.1;XP_011539031.1;XP_011539032.1;XP_016855827.1;XP_016855828.1;XP_016855829.1;XP_016855830.1	1.11586	0.400844	0.530105	1.03642	0.792537	0.870231	1.06075	0.661228	0.75489	6.90856	7.0638	7.05638	7.01943	7.03116	6.90662	7.11389	7.07119	6.9702	6.93639	6.94371	7.14899	120	136	118	148	132	110	121	121	173	0.392406	0.391001	0.32933	0.442965	0.417393	0.34239	0.330646	0.33881	0.462478	0.947471	0.912742	0.789067	1.02598	0.966422
1308	COL17A1	collagen type XVII alpha 1 chain	NM_000494	protein_coding	NP_000485.3	1.5751	1.97515e-05	8.989e-05	-4.09599	1.19006e-19	3.52414e-18	6.36503	1.24071e-38	2.04668e-37	7.36798	8.02387	5.43504	7.25819	7.18253	7.31737	7.57464	7.69842	7.51651	6.45882	6.56518	6.38053	158	158	201	255	282	220	43	55	36	0.51684	0.455464	0.557911	0.75376	0.866564	0.68393	0.114611	0.15278	0.093712	1.24792	1.06322	1.33674	1.74583	2.00643
1312	COMT	catechol-O-methyltransferase	NM_000754,NM_001135161,NM_001135162,NM_001362828,NM_007310	protein_coding	NP_000745.1;NP_001128633.1;NP_001128634.1;NP_001349757.1;NP_009294.1	-1.15404	0.0157058	0.0366751	-1.03477	0.530108	0.668297	-1.13129	0.0116241	0.0217399	11.0414	10.835	11.0912	11.0207	11.144	10.9799	10.8512	10.9128	10.9994	11.0497	11.0569	10.9764	1935	2480	2171	1696	1734	1870	2299	2291	2186	16.0102	18.2494	15.3055	12.7056	13.438	14.7676	15.75	15.8654	14.3194	38.6568	42.6008	36.6716	29.4281	31.1142
1314	COPA	COPI coat complex subunit alpha	NM_001098398,NM_004371	protein_coding	NP_001091868.1;NP_004362.2	1.00999	0.790424	0.859779	1.17978	1.61225e-06	1.16662e-05	-1.18468	9.20202e-08	3.04248e-07	13.7766	13.791	14.1137	13.8422	13.8465	13.872	13.8331	13.8387	13.8998	13.9911	13.9869	14.0428	13160	14722	16017	13933	13324	13921	17902	17611	19625	45.4806	44.8097	47.0684	43.5068	43.2999	45.8132	51.5018	52.0625	55.2363	109.814	104.602	112.775	100.769	100.256
1315	COPB1	COPI coat complex subunit beta 1	NM_001144061,NM_001144062,NM_016451	protein_coding	NP_001137533.1;NP_001137534.1;NP_057535.1	1.34443	1.43242e-10	1.49141e-09	1.08647	0.0486154	0.106371	1.21997	9.94178e-10	3.8754e-09	12.8566	13.2833	13.0747	13.0383	12.9178	12.9587	13.2771	13.2266	13.1805	13.063	13.0599	13.0325	7600	7356	8154	10631	9552	8843	8984	8848	8978	41.4488	35.3551	37.783	52.2296	48.6546	45.9201	40.7821	41.1804	39.6985	100.079	82.5318	90.5273	120.972	112.654
1316	KLF6	Kruppel like factor 6	NM_001160124,NM_001160125,NM_001300,NR_027653	protein_coding	NP_001153596.1;NP_001153597.1;NP_001291.3	2.68751	7.5421e-154	3.1813e-151	-1.10911	0.0138147	0.0371097	2.93903	2.5079e-224	5.4815e-222	11.7048	13.1313	11.6541	11.9155	11.9322	11.9512	12.8023	12.8184	12.8273	11.8088	11.8615	11.8916	3105	3527	3813	8942	8640	8498	3132	3303	3588	12.4472	12.4809	13.0231	32.3881	32.6188	32.4497	10.4649	11.3543	11.7328	30.054	29.1351	31.2032	75.0159	75.525
1317	SLC31A1	solute carrier family 31 member 1	NM_001859	protein_coding	NP_001850.1	1.24038	2.63518e-05	0.000117423	1.01002	0.843786	0.90358	1.21104	5.67422e-06	1.59344e-05	11.1968	11.5081	11.3097	11.2591	11.2281	11.3602	11.4306	11.4552	11.5152	11.2682	11.2727	11.3557	2166	2325	2865	2824	2759	2876	2516	2500	2882	8.36157	7.9021	9.40465	9.85115	10.0166	10.5723	8.08326	8.25523	9.06062	20.1891	18.4464	22.5334	22.8168	23.1923
1318	SLC31A2	solute carrier family 31 member 2	NM_001860,XM_011518216,XM_017014267	protein_coding	NP_001851.1;XP_011516518.1;XP_016869756.1	1.17409	0.22782	0.344638	1.08883	0.496252	0.640461	1.06296	0.620173	0.720019	6.97773	7.2116	7.20236	6.96826	7.13568	7.1437	7.22534	7.26953	7.06045	7.13273	7.14051	7.17036	99	144	154	158	160	114	148	148	162	0.91509	1.07271	1.26632	1.36454	1.36547	1.05746	1.16706	1.16392	1.30444	2.2095	2.50411	3.03408	3.16049	3.16158
1325	CORT	cortistatin	NM_001302	protein_coding	NP_001293.3	-1.36721	0.661743	NA	-1.28575	0.722263	NA	-1.07971	0.921683	0.948512	2.09086	1.62725	1.81343	1.90812	1.86487	1.84476	1.84993	1.87108	1.83537	1.87922	1.81196	1.87659	6	4	3	3	4	2	5	1	5	0.105657	0.05626	0.037603	0.052993	0.071236	0.021384	0.080523	0.016799	0.077326	0.255112	0.131333	0.090095	0.12274	0.164938
1326	MAP3K8	mitogen-activated protein kinase kinase kinase 8	NM_001244134,NM_001320961,NM_005204,XM_017015708,XM_017015709,XM_017015710,XM_017015711,XM_017015712,XM_017015713,XM_017015714,XM_024447819	protein_coding	NP_001231063.1;NP_001307890.1;NP_005195.2;XP_016871197.1;XP_016871198.1;XP_016871199.1;XP_016871200.1;XP_016871201.1;XP_016871202.1;XP_016871203.1;XP_024303587.1	1.30636	0.0011194	0.00355273	1.03361	0.707237	0.807751	1.24616	0.00808423	0.01556	8.15985	8.54512	8.30675	8.26764	8.28087	8.26818	8.4976	8.48938	8.43903	8.26414	8.39268	8.24795	270	306	318	388	365	334	309	361	313	1.25506	1.16243	1.59627	1.44896	1.59531	1.65494	1.37313	1.81723	1.34548	3.03037	2.71354	3.82463	3.35601	3.69376
1327	COX4I1	cytochrome c oxidase subunit 4I1	NM_001318786,NM_001318788,NM_001318794,NM_001318797,NM_001318802,NM_001861,XM_024450156	protein_coding	NP_001305715.1;NP_001305717.1;NP_001305723.1;NP_001305726.1;NP_001305731.1;NP_001852.1;XP_024305924.1	-1.04129	0.317998	0.446537	1.14809	0.000338304	0.00147112	-1.2127	2.95398e-11	1.28794e-10	13.585	13.5267	13.8831	13.6335	13.7014	13.6051	13.5794	13.6062	13.6359	13.7873	13.7591	13.7844	11492	13821	13083	11551	11321	11414	15714	15049	16211	254.4	270.949	266	249.746	236.182	241.931	313.91	284.593	293.405	614.253	632.495	637.331	578.451	546.852
1329	COX5B	cytochrome c oxidase subunit 5B	NM_001862	protein_coding	NP_001853.2	1.03804	0.429866	0.55946	1.06219	0.207557	0.336283	-1.0381	0.235059	0.326822	12.5034	12.5571	12.6894	12.5675	12.6419	12.4806	12.5949	12.6036	12.5808	12.6527	12.6349	12.5883	5531	6701	5883	6105	5858	5562	7002	6783	6736	147.365	157.234	133.278	146.976	146.791	141.125	155.257	154.611	146.166	355.815	367.044	319.331	340.419	339.878
1337	COX6A1	cytochrome c oxidase subunit 6A1	NM_004373	protein_coding	NP_004364.2	1.1278	0.0026687	0.00770751	1.01069	0.788446	0.867438	1.10005	0.000464042	0.00105797	14.1456	14.3192	14.2598	14.182	14.2769	14.1806	14.2992	14.333	14.314	14.2544	14.2109	14.2264	16600	20588	19493	20290	20024	19103	20721	19490	20771	568.301	620.731	567.473	627.662	644.759	622.853	590.435	570.824	579.182	1372.17	1449.02	1359.65	1453.76	1492.86
1340	COX6B1	cytochrome c oxidase subunit 6B1	NM_001863	protein_coding	NP_001854.1	1.05144	0.239929	0.359001	-1.00014	0.997355	0.998163	1.0367	0.253803	0.348763	12.4977	12.5702	12.5964	12.5103	12.6103	12.5295	12.5614	12.5922	12.6164	12.5702	12.5383	12.5656	5245	6545	6307	5950	5855	5864	6456	6152	6646	197.585	217.119	202.029	202.525	207.44	210.375	202.418	198.267	203.931	477.072	506.837	484.057	469.079	480.302
1345	COX6C	cytochrome c oxidase subunit 6C	NM_004374,XM_017013020	protein_coding	NP_004365.1;XP_016868509.1	1.23555	2.10105e-07	1.34876e-06	-1.07159	0.0607356	0.127657	1.30508	6.88118e-16	4.03637e-15	13.7459	14.0511	13.745	13.8021	13.854	13.7938	14.0486	13.9989	13.9501	13.7586	13.737	13.7955	12834	15158	14953	18107	16284	15030	14029	13523	15149	323.208	335.567	319.537	409.987	383.711	360.523	293.625	290.576	310.547	780.392	783.337	765.605	949.595	888.436
1347	COX7A2	cytochrome c oxidase subunit 7A2	NM_001366292,NM_001366293,NM_001865,NR_029466,NR_158783,NR_158784,XM_024446330	protein_coding	NP_001353221.1;NP_001353222.1;NP_001856.2;XP_024302098.1	1.33542	7.02899e-11	7.64043e-10	1.0636	0.109788	0.205595	1.23774	5.91001e-09	2.15807e-08	12.0617	12.479	12.2495	12.1495	12.2051	12.1644	12.4442	12.4651	12.3556	12.2445	12.2103	12.2461	3951	4692	4729	5911	5748	4957	5069	4816	5255	122.901	127.454	125.094	166.198	97.351	144.751	129.92	126.839	131.512	296.747	297.524	299.723	384.941	225.404
1349	COX7B	cytochrome c oxidase subunit 7B	NM_001866	protein_coding	NP_001857.1	1.12328	0.00750674	0.0191562	-1.04983	0.233751	0.368941	1.16246	1.01633e-06	3.05798e-06	13.4568	13.6245	13.4855	13.4767	13.5801	13.4797	13.6287	13.6379	13.5655	13.4989	13.4588	13.4761	10246	12829	12093	13021	12500	11228	12078	11400	12177	77.0701	84.9828	77.3509	88.5047	88.4362	80.4377	75.6129	73.3562	74.6077	186.087	198.381	185.331	204.991	204.763
1350	COX7C	cytochrome c oxidase subunit 7C	NM_001867	protein_coding	NP_001858.1	1.14366	0.000158058	0.000604747	1.00721	0.826181	0.893054	1.11942	7.01422e-05	0.000176243	14.1948	14.3885	14.3039	14.2522	14.2739	14.2699	14.3976	14.3945	14.3444	14.2726	14.2615	14.3022	17552	20029	21067	22136	20958	19306	20646	20149	22099	513.005	515.545	523.602	584.604	576.14	537.386	502.238	503.817	526.093	1238.66	1203.47	1254.54	1354.04	1333.98
1351	COX8A	cytochrome c oxidase subunit 8A	NM_004074	protein_coding	NP_004065.1	1.02486	0.589943	0.703086	-1.03835	0.398349	0.546339	1.04899	0.10364	0.15954	12.9075	12.943	12.9521	12.9069	13.0328	12.9008	12.9628	12.9471	12.9861	12.9156	12.912	12.941	6961	8938	8131	7937	7408	7545	8080	7953	8608	259.038	292.928	257.297	266.892	259.294	267.391	250.271	253.196	260.902	625.451	683.802	616.479	618.165	600.364
1352	COX10	cytochrome c oxidase assembly factor heme A:farnesyltransferase COX10	NM_001303	protein_coding	NP_001294.2	-1.11987	0.0556268	0.107994	1.02074	0.706905	0.807603	-1.1593	0.00684693	0.0133266	9.82956	9.66705	9.95805	9.83678	9.84059	9.88713	9.70392	9.79189	9.77158	9.85038	9.88149	9.90635	846	946	1056	771	815	775	988	1013	1092	5.36648	5.28288	5.69405	4.41847	4.86026	4.68194	5.21579	5.49385	5.63747	12.9575	12.3322	13.6428	10.2339	11.2533
1353	COX11	cytochrome c oxidase copper chaperone COX11	NM_001162861,NM_001162862,NM_001321518,NM_004375,NR_027941,NR_027942,NR_135677,XM_011524342,XM_017024192,XM_017024193,XM_017024196,XM_024450583,XM_024450584	protein_coding	NP_001156333.1;NP_001156334.1;NP_001308447.1;NP_004366.1;XP_011522644.1;XP_016879681.1;XP_016879682.1;XP_016879685.1;XP_024306351.1;XP_024306352.1	1.06278	0.221939	0.33734	1.12986	0.00607354	0.0183918	-1.07813	0.0530015	0.0872824	11.8449	11.9329	12.1197	11.8867	11.8875	11.9923	11.9837	12.0205	11.9076	11.9994	12.0618	12.0496	3349	3732	4450	4008	3971	3399	4383	4650	4802	18.1258	17.1038	20.0698	21.6019	21.8271	18.9949	18.0904	22.2012	22.0951	43.765	39.9267	48.0868	50.0335	50.538
1355	COX15	cytochrome c oxidase assembly homolog COX15	NM_001320974,NM_001320975,NM_001320976,NM_001372024,NM_001372025,NM_001372026,NM_001372027,NM_001372028,NM_004376,NM_078470,NR_164009,XM_006717634,XM_011539298	protein_coding	NP_001307903.1;NP_001307904.1;NP_001307905.1;NP_001358953.1;NP_001358954.1;NP_001358955.1;NP_001358956.1;NP_001358957.1;NP_004367.2;NP_510870.1;XP_006717697.1;XP_011537600.1	-1.16973	0.000218396	0.000811895	1.07214	0.0922096	0.178895	-1.27191	2.4293e-12	1.13809e-11	11.9447	11.7188	12.1439	11.9546	11.9411	12.0198	11.8287	11.8391	11.8286	12.022	12.0208	12.0799	3670	4023	4649	3394	3264	3142	4553	4494	5029	15.3057	15.3148	15.78	14.0106	11.9914	12.0422	14.8199	16.5018	15.9953	36.9559	35.7503	37.8087	32.4507	27.7646
1356	CP	ceruloplasmin	NM_000096,NR_046371,XM_006713499,XM_006713500,XM_006713501,XM_011512435,XM_017005734,XM_017005735,XR_427361	protein_coding	NP_000087.2;XP_006713562.1;XP_006713563.1;XP_006713564.1;XP_011510737.1;XP_016861223.1;XP_016861224.1	3.46466	4.17617e-09	3.48061e-08	-3.45571	0.000638172	0.00258588	11.7728	5.04514e-20	3.72752e-19	4.87014	6.65318	3.1812	5.26747	5.25763	5.01734	5.91926	5.63024	5.90596	4.84607	4.9717	4.8228	34	37	19	116	71	106	7	15	6	0.171539	0.148027	0.063172	0.432404	0.27333	0.412889	0.023426	0.047699	0.017506	0.414184	0.34555	0.151359	1.00152	0.632863
1362	CPD	carboxypeptidase D	NM_001199775,NM_001304	protein_coding	NP_001186704.1;NP_001295.2	1.18359	0.00227917	0.00669086	-1.26945	9.33324e-05	0.000469485	1.48199	7.38381e-20	5.41185e-19	12.2401	12.4833	11.9943	12.3249	12.1335	12.3402	12.4142	12.412	12.4205	12.0953	12.1401	11.9719	4889	4370	5850	5780	5478	5389	4314	4493	3854	9.58915	7.54925	9.75829	10.2444	10.107	10.067	7.04201	7.53956	6.15624	23.1532	17.6227	23.3807	23.7277	23.4014
1363	CPE	carboxypeptidase E	NM_001873	protein_coding	NP_001864.1	1.22574	4.11447e-05	0.00017696	1.0025	0.957654	0.975106	1.20556	5.36369e-06	1.51062e-05	10.7011	10.9943	10.8029	10.8167	10.7353	10.8018	10.9909	10.917	10.9605	10.7877	10.7916	10.8031	1641	1660	1897	2144	1873	1918	1823	1810	1921	11.6803	10.4088	11.4806	13.7884	12.5374	13.001	10.8003	11.0221	11.1397	28.2023	24.2981	27.5073	31.9362	29.0289
1364	CLDN4	claudin 4	NM_001305	protein_coding	NP_001296.1	1.51702	1.98053e-21	5.95673e-20	-1.27422	4.40837e-09	4.71189e-08	1.90571	1.49904e-97	8.87818e-96	13.5965	14.1978	13.3457	13.6306	13.7465	13.6471	14.0145	14.0289	14.0927	13.4891	13.4628	13.4752	11170	14198	13392	18362	17721	18500	10875	10417	11070	121.15	135.618	123.512	179.953	180.78	191.098	98.1658	96.6569	97.79	292.518	316.582	295.931	416.799	418.574
1365	CLDN3	claudin 3	NM_001306	protein_coding	NP_001297.1	1.11853	0.151434	0.249276	-1.21654	0.0143504	0.0383164	1.34105	2.76042e-06	7.98132e-06	9.20537	9.36578	9.02077	9.27144	9.33001	9.07512	9.32539	9.28569	9.3451	9.09217	9.08823	9.05617	589	703	544	672	609	637	543	534	537	8.49098	8.92197	6.67229	8.7541	8.26057	8.75142	6.51349	6.59031	6.30237	20.5016	20.8272	15.9867	20.2759	19.1264
1366	CLDN7	claudin 7	NM_001185022,NM_001185023,NM_001307	protein_coding	NP_001171951.1;NP_001171952.1;NP_001298.3	1.32432	2.501e-10	2.52347e-09	-5.5867	2.1401e-216	1.4804e-213	7.29274	0	0	11.2907	11.6957	8.90704	11.1244	11.1483	11.0543	11.3431	11.3835	11.3748	9.73032	9.76514	9.78975	2419	2763	2635	3269	3241	3130	469	490	534	28.6857	28.8941	26.5742	34.8885	36.0957	35.3939	4.64127	4.95495	5.174	69.262	67.4496	63.6713	80.8073	83.5754
1368	CPM	carboxypeptidase M	NM_001005502,NM_001874,NM_198320,XR_001748577,XR_001748578,XR_001748579,XR_001748580,XR_001748581,XR_001748582,XR_001748583,XR_001748584	protein_coding	NP_001005502.1;NP_001865.1;NP_938079.1	-1.08093	0.357988	0.489024	1.03449	0.657846	0.771046	-1.13388	0.116069	0.176351	8.70527	8.59248	8.85203	8.79965	8.6702	8.74104	8.59474	8.77509	8.63877	8.76141	8.82773	8.72365	428	405	468	353	422	346	469	503	463	1.20526	1.02195	1.10698	0.906211	1.26432	0.933394	1.13905	1.21125	1.05904	2.91011	2.38561	2.65231	2.09893	2.92739
1371	CPOX	coproporphyrinogen oxidase	NM_000097,XM_005247125,XR_001740025,XR_001740026,XR_001740027,XR_001740028	protein_coding	NP_000088.3;XP_005247182.1	1.29951	2.18955e-07	1.40193e-06	1.27483	8.00781e-08	7.22792e-07	1.00511	0.899095	0.93313	11.094	11.4722	11.5432	11.2073	11.205	11.2956	11.4804	11.4979	11.3936	11.4225	11.4674	11.4699	2005	2226	2618	2945	2854	2470	2962	3081	3235	13.1449	13.0883	14.8487	17.6851	17.8926	15.6339	16.3848	17.4721	17.3626	31.7386	30.5529	35.5773	40.9616	41.4281
1373	CPS1	carbamoyl-phosphate synthase 1	NM_001122633,NM_001369256,NM_001369257,NM_001875,NR_161225,NR_163592	protein_coding	NP_001116105.2;NP_001356185.1;NP_001356186.1;NP_001866.2	-1.04483	0.496354	0.620074	-2.16546	3.33841e-30	1.64955e-28	2.04364	3.81174e-29	4.40703e-28	9.71342	9.6499	8.69684	9.64706	9.51571	9.63868	9.56451	9.5071	9.60404	8.99689	8.97435	8.98645	840	803	978	817	726	792	433	415	442	2.63873	2.23381	2.61996	2.32293	2.15001	2.38294	1.13909	1.11232	1.13377	6.37125	5.21455	6.27736	5.38026	4.97808
1374	CPT1A	carnitine palmitoyltransferase 1A	NM_001031847,NM_001876,XM_005273762,XM_005273763,XM_017017220	protein_coding	NP_001027017.1;NP_001867.2;XP_005273819.1;XP_005273820.1;XP_016872709.1	-1.33039	6.22769e-13	8.87164e-12	-1.19932	5.10565e-06	3.33953e-05	-1.12516	0.000713655	0.0015911	12.6925	12.2808	12.529	12.6155	12.6808	12.6525	12.374	12.4239	12.3877	12.4705	12.4744	12.5435	6051	7248	7419	4906	4942	4616	5897	5855	6634	21.3787	22.473	22.4564	15.7178	16.5327	15.5358	17.4688	17.9603	19.5019	51.6192	52.4603	53.8051	36.4049	38.2794
1375	CPT1B	carnitine palmitoyltransferase 1B	NM_001145134,NM_001145135,NM_001145137,NM_004377,NM_152245,NM_152246	protein_coding	NP_001138606.1;NP_001138607.1;NP_001138609.1;NP_004368.1;NP_689451.1;NP_689452.1	-1.72223	0.0154815	0.0362271	-1.39366	0.00023459	0.0010607	-1.25287	0.301733	0.403482	8.96962	8.1859	8.58954	8.7799	8.70998	8.97063	8.29517	8.14888	8.66029	8.45379	8.57573	8.64933	451	461	663	258	198	386	344	398	457	3.02209	2.72851	3.77184	1.56708	1.24349	2.46141	1.95275	2.2842	2.47606	7.29689	6.36936	9.03726	3.62961	2.87915
1376	CPT2	carnitine palmitoyltransferase 2	NM_000098,NM_001330589	protein_coding	NP_000089.1;NP_001317518.1	-1.45088	1.30067e-11	1.55666e-10	-1.2704	6.2605e-07	4.91462e-06	-1.15839	0.00413984	0.00833141	10.5676	10.0312	10.3213	10.4656	10.5212	10.4961	10.167	10.1157	10.2359	10.3074	10.2896	10.2897	1395	1655	1699	1049	935	1056	1334	1291	1352	9.53586	9.94992	9.85575	6.46375	5.98511	6.86679	7.57585	7.55111	7.51394	23.0245	23.2268	23.6142	14.9711	13.8578
1380	CR2	complement C3d receptor 2	NM_001006658,NM_001877,XM_011509206	protein_coding	NP_001006659.1;NP_001868.2;XP_011507508.1	-1.01633	0.967412	0.979189	1.01002	0.980646	0.988073	-1.04221	0.921074	0.948294	3.6551	3.62583	3.76871	3.69793	3.73371	3.60885	3.71412	3.63124	3.68408	3.71306	3.76914	3.5617	13	17	9	15	9	12	16	20	6	0.056512	0.063363	0.033507	0.056309	0.037352	0.04913	0.056991	0.074117	0.021385	0.13645	0.147913	0.080283	0.130421	0.086483
1382	CRABP2	cellular retinoic acid binding protein 2	NM_001199723,NM_001878	protein_coding	NP_001186652.1;NP_001869.1	1.39901	2.77948e-14	4.5262e-13	1.20534	2.3791e-06	1.66508e-05	1.14429	7.25636e-05	0.000182016	13.3129	13.7974	13.6812	13.4332	13.5151	13.4212	13.6896	13.7521	13.7987	13.6238	13.6075	13.6494	9400	11511	10902	13491	13743	14099	13457	13057	14334	177.182	191.238	174.816	229.884	243.681	253.256	211.227	210.673	220.154	427.809	446.42	418.857	532.448	564.214
1384	CRAT	carnitine O-acetyltransferase	NM_000755,NM_001257363,NM_001346546,NM_001346547,NM_001346548,NM_001346549,NM_004003,XM_005251708,XM_017014275,XM_024447414	protein_coding	NP_000746.3;NP_001244292.2;NP_001333475.2;NP_001333476.2;NP_001333477.2;NP_001333478.2;NP_003994.3;XP_005251765.1;XP_016869764.1;XP_024303182.1	1.02897	0.617627	0.726714	-1.66975	2.1226e-17	5.36671e-16	1.69334	9.66313e-25	9.17348e-24	10.4901	10.531	9.84875	10.464	10.5098	10.3487	10.4193	10.4665	10.5015	10.0183	9.97221	10.0675	1400	1641	1442	1423	1427	1447	946	882	1041	9.71733	9.98992	8.14386	8.74127	8.5464	9.4609	5.30971	5.1114	5.50203	23.4626	23.3202	19.5125	20.2462	19.7882
1385	CREB1	cAMP responsive element binding protein 1	NM_001320793,NM_001371426,NM_001371427,NM_001371428,NM_004379,NM_134442,NR_135473,NR_163946,NR_163947,XM_011510646,XM_011510648,XM_011510650,XM_017003399,XM_017003401,XR_001738636,XR_001738637,XR_241290,XR_241292	protein_coding	NP_001307722.1;NP_001358355.1;NP_001358356.1;NP_001358357.1;NP_004370.1;NP_604391.1;XP_011508948.1;XP_011508950.1;XP_011508952.1;XP_016858888.1;XP_016858890.1	1.45025	9.52887e-09	7.5179e-08	-1.24032	0.00226537	0.00784802	1.77355	7.71122e-28	8.40225e-27	10.4321	10.9672	10.2195	10.6335	10.3884	10.4851	10.8557	10.8525	10.7722	10.3673	10.3917	10.2373	1520	1268	1504	2088	1977	1762	1276	1299	1125	3.27426	2.21768	2.60169	4.1095	3.87556	3.63771	2.09446	2.25499	1.74537	7.90575	5.17689	6.2336	9.51825	8.97338
1386	ATF2	activating transcription factor 2	NM_001256090,NM_001256091,NM_001256092,NM_001256093,NM_001256094,NM_001880,NR_045768,NR_045769,NR_045770,NR_045771,NR_045772,NR_045773,NR_045774	protein_coding	NP_001243019.1;NP_001243020.1;NP_001243021.1;NP_001243022.1;NP_001243023.1;NP_001871.2	1.81045	4.29349e-24	1.57647e-22	1.09357	0.160444	0.276367	1.63223	3.75539e-22	3.13262e-21	9.86313	10.7181	10.0901	10.1304	9.97593	10.0314	10.5884	10.56	10.5086	10.1688	10.1606	10.0498	978	901	1020	1771	1631	1501	1177	1152	1055	4.32465	3.56652	3.84775	7.12378	6.79077	6.31732	4.31675	4.36045	3.79226	10.4419	8.32557	9.21913	16.4998	15.7232
1387	CREBBP	CREB binding protein	NM_001079846,NM_004380,XM_005255124,XM_005255125,XM_006720848,XM_011522381,XM_011522382,XM_017022944	protein_coding	NP_001073315.1;NP_004371.2;XP_005255181.1;XP_005255182.1;XP_006720911.1;XP_011520683.1;XP_011520684.1;XP_016878433.1	-1.52465	1.32492e-23	4.67615e-22	1.2175	9.9215e-08	8.8308e-07	-1.88277	4.21773e-68	1.53341e-66	12.3825	11.7742	12.7651	12.3817	12.4067	12.3729	11.975	12.0243	12.0646	12.5808	12.5394	12.5938	5042	5773	5872	3344	3374	3452	7230	6828	7589	8.71499	8.81016	8.57101	5.17628	5.46689	5.73426	10.513	10.1091	10.7563	21.0425	20.5662	20.536	11.9891	12.6579
1388	ATF6B	activating transcription factor 6 beta	NM_001136153,NM_004381	protein_coding	NP_001129625.1;NP_004372.3	-1.10922	0.0256578	0.0561963	1.07531	0.0735561	0.148973	-1.20992	1.34898e-06	4.00506e-06	12.219	12.0695	12.4226	12.2376	12.3001	12.2319	12.1871	12.0905	12.2051	12.2963	12.3236	12.3642	4431	5296	5178	4473	3797	4228	5444	5549	6081	31.0352	32.6907	30.8643	28.3055	25.0083	28.2045	31.7632	33.2524	34.6955	74.935	76.3123	73.9504	65.56	57.9036
1389	CREBL2	cAMP responsive element binding protein like 2	NM_001310	protein_coding	NP_001301.1	1.17219	0.00513689	0.0138032	1.10342	0.0548087	0.117295	1.04761	0.277434	0.376084	10.8066	11.0362	11.0475	10.8766	10.8327	10.9852	11.0369	11.0876	10.9707	11.0062	10.9901	10.9796	1655	1749	2210	2133	2147	1830	2212	2146	2220	8.07027	7.50976	9.16415	9.39523	9.84393	8.49451	8.97551	8.94876	8.8159	19.4858	17.5306	21.9571	21.7608	22.7924
1390	CREM	cAMP responsive element modulator	NM_001267562,NM_001267563,NM_001267564,NM_001267565,NM_001267566,NM_001267567,NM_001267568,NM_001267569,NM_001267570,NM_001352445,NM_001352446,NM_001352465,NM_001352466,NM_001352467,NM_001881,NM_181571,NM_182717,NM_182718,NM_182719,NM_182720,NM_182721,NM_182723,NM_182724,NM_182769,NM_182770,NM_182771,NM_182772,NM_183011,NM_183012,NM_183013,NM_183060,XM_006717378,XM_006717379,XM_006717382,XM_00671…	protein_coding	NP_001254491.1;NP_001254492.1;NP_001254493.1;NP_001254494.1;NP_001254495.1;NP_001254496.1;NP_001254497.1;NP_001254498.1;NP_001254499.1;NP_001339374.1;NP_001339375.1;NP_001339394.1;NP_001339395.1;NP_001339396.1;NP_001872.3;NP_853549.1;NP_874386.1;NP_874387.1;NP_874388.1;NP_874389.1;NP_874390.1;NP_874392.1;NP_874393.1;NP_877570.1;NP_877571.1;NP_877572.1;NP_877573.1;NP_898829.1;NP_898830.1;NP_898831…	-1.0218	0.576436	0.691036	1.11633	0.00198957	0.00703345	-1.15702	1.58124e-06	4.67421e-06	12.3994	12.3681	12.6568	12.4586	12.4784	12.4431	12.464	12.4274	12.4175	12.5593	12.5706	12.5628	5124	5835	5921	5516	5025	4841	6603	6610	6860	39.2348	39.1426	38.3296	38.9946	37.6006	35.1576	40.9938	42.6724	41.8898	94.7331	91.3734	91.837	90.3176	87.0598
1396	CRIP1	cysteine rich protein 1	NM_001311	protein_coding	NP_001302.1	1.07782	0.423176	0.553	1.25133	0.00987724	0.0280626	-1.17767	0.0456538	0.0762419	8.19525	8.30254	8.61617	8.34722	8.36735	8.19451	8.29334	8.34507	8.43226	8.51861	8.49272	8.44617	294	336	282	293	298	325	420	402	397	8.03384	8.08324	6.53795	7.22758	7.65977	8.46485	9.55135	9.39105	8.83311	19.3978	18.8693	15.6648	16.7402	17.7353
1397	CRIP2	cysteine rich protein 2	NM_001270837,NM_001270841,NM_001312,NR_073081,NR_073082,NR_073083,NR_073084,NR_073085,XM_024449480,XM_024449481,XR_002957531	protein_coding	NP_001257766.1;NP_001257770.1;NP_001303.1;XP_024305248.1;XP_024305249.1	1.42245	2.87656e-11	3.28799e-10	-1.3345	1.14176e-06	8.5037e-06	1.87141	2.57953e-33	3.50038e-32	10.063	10.5715	9.74537	10.1072	10.1712	10.0876	10.3914	10.461	10.4206	9.82096	9.92501	9.92591	998	1198	1147	1482	1522	1418	807	909	953	15.2689	16.2568	14.9604	20.3117	22.1469	20.7077	10.3874	12.0558	11.8011	36.8671	37.9494	35.8448	47.045	51.2786
1398	CRK	CRK proto-oncogene, adaptor protein	NM_005206,NM_016823	protein_coding	NP_005197.3;NP_058431.2	-1.05104	0.284322	0.409687	1.20534	2.77835e-05	0.000157022	-1.2847	4.28673e-14	2.26814e-13	11.9526	11.8806	12.3204	12.056	11.9468	12.061	11.9907	11.9782	11.9553	12.2118	12.2099	12.1608	3913	3839	4629	3883	3636	3450	5362	5288	5241	19.1669	16.4799	19.236	17.1143	16.6571	16.1253	21.8145	22.1111	20.783	46.2788	38.4702	46.089	39.6394	38.5674
1399	CRKL	CRK like proto-oncogene, adaptor protein	NM_005207,NR_156180	protein_coding	NP_005198.1	1.27974	1.08423e-09	9.95255e-09	1.26307	2.00499e-09	2.24574e-08	-1.00099	0.976752	0.983826	12.805	13.161	13.2406	12.9034	12.9516	12.9674	13.158	13.1104	13.1861	13.1056	13.167	13.1831	6505	7662	8246	9323	8395	8907	9440	9998	10659	22.42	23.4217	24.2632	29.1737	27.4956	29.3163	27.1076	29.5077	30.0057	54.1334	54.6748	58.1341	67.571	63.6628
1407	CRY1	cryptochrome circadian regulator 1	NM_004075,XM_017018832,XM_024448844,XM_024448845	protein_coding	NP_004066.1;XP_016874321.1;XP_024304612.1;XP_024304613.1	1.25142	1.93726e-06	1.06731e-05	-1.03752	0.419262	0.567171	1.28021	2.60369e-09	9.82679e-09	11.2642	11.588	11.3101	11.3074	11.3423	11.3823	11.5685	11.5597	11.4778	11.2835	11.3696	11.3052	2238	2595	2872	3227	3036	2698	2501	2733	2655	13.7541	13.9759	15.0407	17.9538	17.6282	15.7815	12.7196	14.2967	13.2103	33.2094	32.6249	36.0373	41.5839	40.8159
1408	CRY2	cryptochrome circadian regulator 2	NM_001127457,NM_021117	protein_coding	NP_001120929.1;NP_066940.3	1.17975	0.0364754	0.0757543	1.01687	0.817695	0.887375	1.14383	0.065068	0.10507	8.93165	9.17153	9.05568	8.9477	9.08907	8.99893	9.09515	9.07194	9.25688	9.0221	9.07837	9.00048	427	567	536	549	507	617	539	571	543	1.89602	2.2206	2.02525	2.20496	2.11895	2.61442	1.99304	2.17283	1.96486	4.57796	5.1837	4.85245	5.10703	4.90617
1412	CRYBA2	crystallin beta A2	NM_057093,NM_057094	protein_coding	NP_476434.1;NP_476435.1	1.17464	0.474497	0.60064	1.49017	0.0563867	0.120146	-1.28681	0.223326	0.312831	5.23164	5.46309	5.90491	5.47334	5.53895	5.38894	5.52765	5.44485	5.62015	5.56115	5.75289	5.62952	36	47	34	44	34	50	51	74	61	0.716807	0.855714	0.578814	0.802693	0.650845	1.03555	0.874888	1.27697	1.0061	1.73074	1.99755	1.38683	1.85916	1.50695
1416	CRYBB2P1	crystallin beta B2 pseudogene 1	NR_033733,NR_033734	transcribed_pseudogene	.	1.28609	0.00015007	0.000577249	1.39979	3.46436e-08	3.30827e-07	-1.10388	0.0974585	0.151037	9.19701	9.56076	9.78119	9.34986	9.34702	9.39717	9.55972	9.502	9.63465	9.6866	9.60397	9.65811	547	607	683	757	671	766	944	847	945	6.90244	6.69938	7.32098	8.70829	8.04502	9.30097	9.96337	9.14704	9.7218	16.6661	15.6388	17.5409	20.1698	18.6273
1427	CRYGS	crystallin gamma S	NM_017541	protein_coding	NP_060011.1	-1.44307	0.147174	0.243352	-1.04258	0.851811	0.908549	-1.40346	0.16929	0.246895	5.46031	4.92626	5.49742	5.44411	5.20421	5.42328	5.33586	5.11421	5.1865	5.38128	5.40447	5.25318	50	31	56	42	21	26	50	52	38	1.07879	0.592977	1.02609	0.813812	0.409959	0.52418	0.894289	0.964774	0.668579	2.60476	1.38423	2.4585	1.88492	0.949211
1429	CRYZ	crystallin zeta	NM_001130042,NM_001130043,NM_001134759,NM_001889,XM_005270491,XM_011540747,XM_017000367,XM_017000368	protein_coding	NP_001123514.1;NP_001123515.1;NP_001128231.1;NP_001880.2;XP_005270548.1;XP_011539049.1;XP_016855856.1;XP_016855857.1	1.46991	8.31492e-11	8.93157e-10	1.12251	0.0212968	0.0536265	1.29125	1.36322e-08	4.82922e-08	11.2344	11.7902	11.4997	11.3752	11.29	11.4558	11.7686	11.7449	11.6011	11.4784	11.499	11.4675	2287	2300	2957	3831	3546	2942	2966	3002	3031	21.6729	18.9231	22.2433	31.4128	31.959	26.9083	21.8321	23.9482	22.1826	52.3295	44.1736	53.2944	72.7571	73.9971
1431	CS	citrate synthase	NM_004077	protein_coding	NP_004068.2	-1.0649	0.0926443	0.166099	-1.03288	0.4094	0.557142	-1.04563	0.197075	0.281137	14.5355	14.4449	14.5875	14.5269	14.5764	14.58	14.4681	14.4992	14.5354	14.502	14.5141	14.6012	21702	25548	27102	21708	21373	21702	24241	24293	28066	136.872	141.901	145.349	123.709	126.78	130.353	127.244	131.072	144.172	330.48	331.248	348.255	286.53	293.543
1432	MAPK14	mitogen-activated protein kinase 14	NM_001315,NM_139012,NM_139013,NM_139014,XM_006714998,XM_011514310,XM_017010299,XM_017010300,XM_017010301,XM_017010302,XM_017010303,XM_017010304,XR_926065	protein_coding	NP_001306.1;NP_620581.1;NP_620582.1;NP_620583.1;XP_006715061.1;XP_011512612.2;XP_016865788.1;XP_016865789.1;XP_016865790.1;XP_016865791.1;XP_016865792.1;XP_016865793.1	-1.05388	0.179765	0.285767	1.06547	0.0987613	0.18904	-1.13887	7.8148e-05	0.000195184	12.0583	11.9827	12.2484	12.0932	12.0907	12.1287	12.0606	12.0544	12.0471	12.1463	12.1535	12.2012	4001	4441	4901	4123	3889	3758	4885	4868	5380	18.2923	17.2722	18.9534	16.2847	16.0341	16.1349	17.9988	18.6985	19.2566	44.167	40.3196	45.412	37.718	37.1251
1434	CSE1L	chromosome segregation 1 like	NM_001256135,NM_001316,NM_001362762,NR_045796	protein_coding	NP_001243064.1;NP_001307.2;NP_001349691.1	1.07932	0.0799677	0.146952	-1.10401	0.00601661	0.0182418	1.17471	7.05888e-07	2.14927e-06	15.6735	15.7836	15.6294	15.7531	15.6642	15.7195	15.8266	15.7881	15.7092	15.6227	15.6477	15.6295	51957	52302	58844	60354	54931	48981	51480	52368	53696	268.102	237.803	259.062	281.731	266.695	240.475	221.261	228.884	225.818	647.337	555.119	620.707	652.533	617.501
1435	CSF1	colony stimulating factor 1	NM_000757,NM_172210,NM_172211,NM_172212,XM_017000369	protein_coding	NP_000748.4;NP_757349.2;NP_757350.2;NP_757351.2;XP_016855858.1	1.03633	0.665323	0.765033	-1.24871	0.00475567	0.0148832	1.27594	0.00201178	0.00421743	8.84953	8.90324	8.62911	8.75837	8.92578	8.87003	8.77488	8.88654	8.96724	8.72773	8.64198	8.68473	389	533	526	425	464	499	430	380	421	1.94098	2.38673	2.28131	1.92264	2.2737	2.41111	1.75407	1.65923	1.72872	4.68652	5.57152	5.46598	4.45313	5.26448
1437	CSF2	colony stimulating factor 2	NM_000758	protein_coding	NP_000749.2	2.34616	1.48613e-45	1.38178e-43	-1.45156	7.9878e-08	7.2174e-07	3.35746	2.8166e-106	1.9082e-104	9.52211	10.7523	9.08365	9.65727	9.75663	9.61449	10.4417	10.353	10.4673	9.43238	9.40578	9.33721	681	856	760	1781	1539	1695	588	561	536	15.87	17.5868	15.0696	37.5365	33.7498	37.6613	11.4064	11.1952	10.1759	38.3183	41.054	36.1064	86.9405	78.1435
1440	CSF3	colony stimulating factor 3	NM_000759,NM_001178147,NM_172219,NM_172220,NR_033662,NR_168489,NR_168490,NR_168491	protein_coding	NP_000750.1;NP_001171618.1;NP_757373.1;NP_757374.2	-1.73975	2.05099e-18	4.94698e-17	2.54564	6.80335e-88	1.27888e-85	-4.49156	7.17e-219	1.4959e-216	10.167	9.36724	11.6135	10.3035	10.3549	10.2575	9.9365	9.82221	9.83632	11.1376	11.1494	11.1766	1089	1289	1212	734	597	593	3165	3167	3411	13.1527	13.6361	12.4376	8.11874	6.81689	6.89146	32.0187	32.903	33.7289	31.7573	31.8318	29.8003	18.8043	15.7837
1445	CSK	C-terminal Src kinase	NM_001127190,NM_001354988,NM_004383	protein_coding	NP_001120662.1;NP_001341917.1;NP_004374.1	-1.16115	0.00148661	0.00457626	1.23793	4.3102e-07	3.48483e-06	-1.45811	1.97814e-25	1.9339e-24	11.8756	11.6603	12.2824	11.9034	11.9936	11.8982	11.7679	11.7814	11.8503	12.1157	12.1247	12.1439	3452	4262	4036	3147	3039	3214	5051	5043	5395	25.2236	25.6169	23.1579	19.7576	19.3473	21.7554	28.7037	29.1818	30.9273	60.9028	59.7994	55.4858	45.7617	44.7963
1452	CSNK1A1	casein kinase 1 alpha 1	NM_001025105,NM_001271741,NM_001271742,NM_001892	protein_coding	NP_001020276.1;NP_001258670.1;NP_001258671.1;NP_001883.4	1.09984	0.0143078	0.0338308	1.0193	0.600926	0.726844	1.06394	0.0278938	0.0485524	14.3815	14.5188	14.5076	14.4491	14.4037	14.4855	14.555	14.5193	14.5025	14.4502	14.4992	14.4619	20336	21489	24931	24521	22382	21402	23400	24448	24539	69.5879	64.8276	72.6335	75.9771	72.1617	69.8808	66.6774	71.6247	68.4378	168.021	151.332	174.029	175.975	167.082
1453	CSNK1D	casein kinase 1 delta	NM_001363749,NM_001893,NM_139062,NR_110578,XM_005256336,XR_002957961,XR_243518,XR_430028,XR_933922,XR_933923	protein_coding	NP_001350678.1;NP_001884.2;NP_620693.1;XP_005256393.1	-1.25558	8.97935e-10	8.34438e-09	-1.045	0.212789	0.34261	-1.21873	1.38727e-10	5.7508e-10	12.8599	12.5315	12.895	12.8647	12.8591	12.837	12.6449	12.6307	12.6736	12.8118	12.8077	12.8457	7152	7911	8154	5951	5561	5697	7743	7618	8326	34.4828	33.904	33.2465	25.9644	25.3398	26.5396	31.2862	31.657	32.6989	83.2594	79.1445	79.6579	60.1377	58.6712
1454	CSNK1E	casein kinase 1 epsilon	NM_001894,NM_152221	protein_coding	NP_001885.1;NP_689407.1	1.41351	4.083e-12	5.25774e-11	1.16331	0.000583074	0.00238667	1.19806	3.7978e-06	1.08357e-05	12.2885	12.7882	12.6057	12.3578	12.4837	12.4424	12.6486	12.7465	12.781	12.5588	12.5427	12.5975	4364	5642	5680	6548	6945	7034	6352	6163	6870	28.4722	32.4259	31.5213	38.6067	42.6291	43.7186	34.4934	34.4089	36.519	68.7466	75.6941	75.5243	89.4193	98.7026
1455	CSNK1G2	casein kinase 1 gamma 2	NM_001319,XM_005259498,XM_005259499,XM_005259500,XM_005259501,XM_017026297,XM_017026298,XR_430129	protein_coding	NP_001310.3;XP_005259555.1;XP_005259556.1;XP_005259557.1;XP_005259558.1;XP_016881786.1;XP_016881787.1	1.04244	0.349425	0.480172	1.15615	0.000709991	0.00284358	-1.12505	0.00017791	0.000426482	12.0964	12.1565	12.4047	12.1434	12.2434	12.1377	12.1899	12.2031	12.2287	12.3242	12.3071	12.3001	4007	5005	4682	4524	4364	4379	5662	5489	5702	24.8508	27.2036	24.7441	25.6756	25.8177	26.2318	29.5427	29.5152	29.1963	60.0027	63.5033	59.2865	59.4687	59.7777
1456	CSNK1G3	casein kinase 1 gamma 3	NM_001031812,NM_001044723,NM_001270572,NM_001270573,NM_001270574,NM_001364140,NM_001364141,NM_001364143,NM_001364144,NM_001364145,NM_001364146,NM_001364147,NM_001364148,NM_001364149,NM_001364150,NM_004384,XM_005271892,XM_005271894,XM_005271895,XM_017009057,XM_017009059,XM_017009060,XM_017009061,XM_017009062,XM_017009063,XM_017009064,XM_017009065,XM_017009067,XM_017009068,XM_017009069,XM_017009070	protein_coding	NP_001026982.1;NP_001038188.1;NP_001257501.1;NP_001257502.1;NP_001257503.1;NP_001351069.1;NP_001351070.1;NP_001351072.1;NP_001351073.1;NP_001351074.1;NP_001351075.1;NP_001351076.1;NP_001351077.1;NP_001351078.1;NP_001351079.1;NP_004375.2;XP_005271949.1;XP_005271951.1;XP_005271952.1;XP_016864546.1;XP_016864548.1;XP_016864549.1;XP_016864550.1;XP_016864551.1;XP_016864552.1;XP_016864553.1;XP_016864554…	1.34138	1.53288e-06	8.59866e-06	-1.1359	0.0237273	0.0586702	1.50218	2.43085e-14	1.30004e-13	10.3162	10.7388	10.2303	10.467	10.3399	10.3678	10.7148	10.6627	10.5426	10.3386	10.2696	10.2683	1321	1266	1383	1873	1679	1428	1305	1187	1241	5.5408	4.64685	4.871	7.01134	6.55993	5.66598	4.4801	4.22699	4.2101	13.3783	10.8475	11.6708	16.2394	15.1887
1457	CSNK2A1	casein kinase 2 alpha 1	NM_001362770,NM_001362771,NM_001895,NM_177559,NM_177560	protein_coding	NP_001349699.1;NP_001349700.1;NP_001886.1;NP_808227.1;NP_808228.1	-1.053	0.138821	0.232175	1.05196	0.165957	0.283575	-1.12348	0.00016972	0.000407595	14.3175	14.243	14.4892	14.3453	14.3535	14.3841	14.313	14.2927	14.327	14.3787	14.3963	14.4627	19055	21409	23419	19648	18238	18485	22742	22930	25867	28.1315	27.8006	29.5916	26.5953	25.0426	26.9402	28.3961	28.8149	31.2097	67.924	64.897	70.901	61.5988	57.9831
1459	CSNK2A2	casein kinase 2 alpha 2	NM_001896,XM_005255800,XM_005255801,XM_017022945	protein_coding	NP_001887.1;XP_005255857.1;XP_005255858.1;XP_016878434.1	-1.06318	0.193	0.302442	1.20754	1.45281e-05	8.72087e-05	-1.30211	9.6386e-11	4.04768e-10	10.7718	10.6838	11.1426	10.8301	10.8335	10.8593	10.7562	10.7894	10.8075	10.9989	11.0015	11.0367	1640	1833	1996	1608	1589	1582	2289	2269	2472	17.0376	16.5544	17.2721	15.2015	15.6632	15.8376	19.756	20.6928	21.2232	41.1376	38.6442	41.3836	35.209	36.2662
1460	CSNK2B	casein kinase 2 beta	NM_001282385,NM_001320	protein_coding	NP_001269314.1;NP_001311.3	-1.13141	0.0030826	0.00876674	1.07449	0.0845095	0.16701	-1.23316	3.73833e-09	1.39192e-08	12.7806	12.6026	12.9831	12.7924	12.865	12.7855	12.6671	12.703	12.7372	12.8692	12.8502	12.936	6517	7877	7605	6031	5976	6059	8170	7904	9115	128.539	136.753	127.706	107.563	111.039	114.038	134.239	133.486	146.575	310.36	319.231	305.981	249.133	257.097
1462	VCAN	versican	NM_001126336,NM_001164097,NM_001164098,NM_004385	protein_coding	NP_001119808.1;NP_001157569.1;NP_001157570.1;NP_004376.2	1.41837	1.09886e-09	1.00761e-08	-1.44499	2.23671e-08	2.17679e-07	2.02043	5.51368e-42	1.03087e-40	10.2572	10.7601	9.82434	10.3997	10.2529	10.2409	10.5958	10.6268	10.5817	10.01	10.0707	9.92379	1305	1224	1275	1742	1713	1588	940	1002	872	2.50416	2.09677	2.0814	3.01623	3.0389	2.69058	1.40021	1.45749	1.35853	6.04634	4.89464	4.98698	6.98607	7.03622
1464	CSPG4	chondroitin sulfate proteoglycan 4	NM_001897	protein_coding	NP_001888.2	1.43891	0.0251499	0.0552167	1.08232	0.673472	0.783713	1.31201	0.113583	0.173118	5.98127	6.51068	6.1973	6.06477	6.2143	6.19895	6.34703	6.37035	6.36499	6.02595	6.33788	6.234	49	74	76	90	89	86	52	94	82	0.108623	0.143443	0.142742	0.18027	0.185641	0.18145	0.095141	0.177991	0.14801	0.262273	0.334849	0.342007	0.417534	0.429829
1465	CSRP1	cysteine and glycine rich protein 1	NM_001193570,NM_001193571,NM_001193572,NM_004078	protein_coding	NP_001180499.1;NP_001180500.1;NP_001180501.1;NP_004069.1	1.00056	0.990487	0.994108	-1.13256	0.00460627	0.0144812	1.11721	0.00132106	0.00283879	12.2784	12.2796	12.1978	12.2309	12.3666	12.2946	12.2473	12.3059	12.3293	12.2007	12.1861	12.2058	4368	5673	5526	4762	4837	4840	4848	4711	5047	44.1038	50.4459	47.4218	43.4354	45.9257	46.5377	40.723	40.6982	41.4986	106.489	117.759	113.622	100.603	106.335
1466	CSRP2	cysteine and glycine rich protein 2	NM_001300965,NM_001321	protein_coding	NP_001287894.1;NP_001312.1	2.6089	5.26445e-83	1.00048e-80	1.10357	0.12048	0.22154	2.33084	1.64466e-60	4.97461e-59	9.76198	11.146	10.003	9.99741	10.0652	10.0334	10.8599	10.8794	10.8435	10.1796	10.0124	10.1549	789	957	972	2288	2220	2082	1137	914	1142	15.992	17.0892	16.7725	41.9655	42.3781	40.2318	19.2055	15.8772	18.8862	38.6129	39.8925	40.1867	97.1988	98.1213
1468	SLC25A10	solute carrier family 25 member 10	NM_001270888,NM_001270953,NM_012140,XM_017024220	protein_coding	NP_001257817.1;NP_001257882.1;NP_036272.2;XP_016879709.1	-1.07827	0.17577	0.280954	1.41375	8.99056e-11	1.19786e-09	-1.54656	1.19543e-34	1.69876e-33	11.1545	11.0455	11.7529	11.2578	11.3418	11.1471	11.1934	11.1789	11.177	11.5547	11.5808	11.5563	2181	2676	2251	2163	2020	1964	3512	3573	3641	20.2388	21.4473	16.8389	17.9557	17.5789	17.3355	25.5371	26.9205	27.3606	48.8669	50.066	40.3456	41.5882	40.7019
1469	CST1	cystatin SN	NM_001898	protein_coding	NP_001889.2	1.54589	0.003377	0.00950705	-1.03014	0.851383	0.908205	1.57068	0.00227665	0.00474453	6.41535	7.04761	6.47384	6.49081	6.67912	6.55721	6.70358	6.89893	6.9265	6.66535	6.52629	6.50057	69	107	92	107	137	139	108	84	84	1.65202	2.26058	1.8767	2.31718	3.09645	3.19616	2.17215	1.73835	1.65291	3.98882	5.27704	4.49654	5.36696	7.16945
1471	CST3	cystatin C	NM_000099,NM_001288614	protein_coding	NP_000090.1;NP_001275543.1	1.14284	0.00332745	0.00938438	1.17409	0.00123274	0.00463053	-1.04211	0.280465	0.379381	11.9778	12.1703	12.3083	12.0767	12.1418	12.0106	12.172	12.2012	12.1939	12.2213	12.2888	12.1615	3828	4594	4168	4570	4489	4338	5192	5536	5020	75.4755	82.2427	69.7894	87.141	89.8777	87.744	90.2605	97.8948	83.8149	182.237	191.985	167.214	201.832	208.101
1472	CST4	cystatin S	NM_001899	protein_coding	NP_001890.1	1.06854	0.810457	0.87469	-1.5468	0.102959	0.195284	1.62864	0.108368	0.16608	5.00648	5.09902	4.4756	4.93127	4.9575	4.85123	4.91809	5.12592	4.72518	4.73956	4.84017	4.74253	32	38	30	33	51	16	20	28	21	0.779427	0.823706	0.626641	0.731321	1.1982	0.377217	0.413129	0.588611	0.41366	1.88194	1.92283	1.50142	1.69385	2.77429
1475	CSTA	cystatin A	NM_005213	protein_coding	NP_005204.1	2.37817	0.0389215	0.0800176	-1.4414	0.477223	0.62297	3.37908	0.00536847	0.0106201	3.11289	4.36015	2.67981	3.51149	3.3952	3.52916	3.76571	3.47512	3.71071	3.40885	3.42673	3.46805	10	4	13	29	8	23	5	6	9	0.227044	0.080799	0.265257	0.630275	0.174196	0.539645	0.099983	0.115954	0.179746	0.548203	0.188615	0.63555	1.45982	0.403331
1476	CSTB	cystatin B	NM_000100	protein_coding	NP_000091.1	1.72416	3.32772e-49	3.34591e-47	-2.38748	2.6937e-121	7.3944e-119	4.05825	0	0	14.2035	14.9894	13.0468	14.1815	14.2485	14.1729	14.6863	14.7193	14.6966	13.499	13.4875	13.4692	17528	21030	20419	32389	31854	30314	8858	8624	8816	548.028	579.067	542.867	915.033	936.724	902.665	230.5	230.66	224.505	1323.22	1351.76	1300.7	2119.36	2168.87
1477	CSTF1	cleavage stimulation factor subunit 1	NM_001033521,NM_001033522,NM_001324,XM_011528600	protein_coding	NP_001028693.1;NP_001028694.1;NP_001315.1;XP_011526902.1	-1.09203	0.0842	0.153426	-1.04812	0.330203	0.477829	-1.05654	0.172516	0.250823	10.9715	10.8451	11.0028	10.9413	10.9628	11.0596	10.9151	10.8826	10.9288	10.9552	10.9764	10.9358	1805	2060	2432	1873	1713	1762	2108	2135	2133	9.10162	9.70276	10.6922	9.07606	8.94581	9.50636	9.26728	9.36178	9.41741	21.976	22.6498	25.6183	21.0216	20.7129
1478	CSTF2	cleavage stimulation factor subunit 2	NM_001306206,NM_001306209,NM_001325,XR_001755656	protein_coding	NP_001293135.1;NP_001293138.1;NP_001316.1	-1.28587	9.09402e-09	7.19122e-08	1.12434	0.00212351	0.00742498	-1.46634	5.50975e-25	5.29075e-24	11.6743	11.312	11.9422	11.6752	11.6962	11.71	11.4395	11.4624	11.5171	11.7978	11.7966	11.8208	3040	3466	3720	2468	2410	2506	4013	3961	4261	11.8104	13.1489	12.6115	9.28218	9.19657	9.97376	13.2541	13.2471	13.3069	28.5164	30.6943	30.2168	21.499	21.2935
1479	CSTF3	cleavage stimulation factor subunit 3	NM_001033505,NM_001033506,NM_001326	protein_coding	NP_001028677.1;NP_001028678.1;NP_001317.1	-1.1851	0.00138681	0.00429656	-1.00583	0.908733	0.945041	-1.19484	1.28444e-05	3.48851e-05	11.1912	10.9458	11.2811	11.2602	11.1123	11.2253	11.0478	11.0845	11.0167	11.2249	11.2207	11.1627	2376	2232	2686	1989	1973	1775	2623	2580	2528	16.626	13.7598	16.3637	13.3936	13.262	12.0627	15.1076	15.2739	14.4801	40.1438	32.1206	39.2071	31.0216	30.7066
1486	CTBS	chitobiase	NM_004388	protein_coding	NP_004379.1	1.41421	9.44539e-07	5.48518e-06	-1.02907	0.669363	0.78063	1.43481	1.18726e-08	4.22524e-08	9.46417	9.96238	9.52038	9.65939	9.52351	9.5301	9.93579	9.88876	9.74724	9.60304	9.5597	9.50153	745	703	749	1099	990	819	800	750	731	2.08199	1.731	1.78031	2.77813	2.60333	2.18055	1.86093	1.79491	1.66533	5.027	4.04078	4.26558	6.43458	6.02771
1487	CTBP1	C-terminal binding protein 1	NM_001012614,NM_001328,NM_001377186,NM_001377187,NM_001377188,NM_001377189,NM_001377190,NM_001377191,NM_001377192,NM_001377193,XM_005272263,XM_017007764,XM_024453899	protein_coding	NP_001012632.1;NP_001319.1;NP_001364115.1;NP_001364116.1;NP_001364117.1;NP_001364118.1;NP_001364119.1;NP_001364120.1;NP_001364121.1;NP_001364122.1;XP_005272320.1;XP_016863253.1;XP_024309667.1	-1.07451	0.0926626	0.166115	1.08579	0.0475066	0.104367	-1.18355	7.68527e-09	2.78197e-08	12.6925	12.5889	12.9102	12.725	12.8017	12.6854	12.6539	12.6777	12.6814	12.8297	12.8091	12.8166	6194	7523	6962	6106	5963	5836	8015	7740	8173	33.4553	34.3713	33.1406	28.7155	29.3176	30.0586	37.6623	38.0642	38.1347	80.7784	80.2354	79.4043	66.5097	67.8814
1488	CTBP2	C-terminal binding protein 2	NM_001083914,NM_001290214,NM_001290215,NM_001321012,NM_001321013,NM_001321014,NM_001329,NM_001363508,NM_022802,XM_005269561,XM_005269564,XM_005269567,XM_005269568,XM_005269569,XM_005269571,XM_005269572,XM_006717642,XM_011539351,XM_011539353,XM_011539354,XM_011539355,XM_011539357,XM_011539358,XM_017015756,XM_017015757,XM_024447830,XM_024447831	protein_coding	NP_001077383.1;NP_001277143.1;NP_001277144.1;NP_001307941.1;NP_001307942.1;NP_001307943.1;NP_001320.1;NP_001350437.1;NP_073713.2;XP_005269618.1;XP_005269621.1;XP_005269624.1;XP_005269625.1;XP_005269626.1;XP_005269628.1;XP_005269629.1;XP_006717705.1;XP_011537653.1;XP_011537655.1;XP_011537656.1;XP_011537657.1;XP_011537659.1;XP_011537660.1;XP_016871245.1;XP_016871246.1;XP_024303598.1;XP_024303599.1	1.0137	0.735372	0.818742	1.07827	0.0593156	0.125297	-1.0788	0.0254713	0.0446874	12.1341	12.154	12.3417	12.1611	12.2237	12.1989	12.1758	12.2168	12.2133	12.2942	12.2808	12.2287	4108	4914	5047	4470	4452	4321	5496	5350	5280	13.2539	14.7822	14.9821	15.0811	16.5575	16.1838	14.2227	17.1032	21.0349	32.0018	34.507	35.8968	34.9302	38.3369
1489	CTF1	cardiotrophin 1	NM_001142544,NM_001330,NR_165660,XM_011545759,XM_011545760	protein_coding	NP_001136016.1;NP_001321.1;XP_011544061.1;XP_011544062.1	1.14481	0.478001	0.603927	-1.73124	0.0095443	0.0272319	1.95548	0.000715546	0.00159473	6.05413	6.25554	5.36556	5.79671	6.14109	5.98014	5.92849	6.05904	6.1619	5.81732	5.6922	5.67354	43	93	74	61	74	86	52	38	38	0.450678	0.881323	0.647993	0.588922	0.734239	0.848199	0.465229	0.326563	0.3136	1.08817	2.05733	1.55258	1.36404	1.70004
1490	CCN2	cellular communication network factor 2	NM_001901	protein_coding	NP_001892.2	5.48693	0	0	1.78459	1.29965e-33	7.22708e-32	3.03191	6.0542e-217	1.2351e-214	10.4181	12.8747	11.3529	10.9338	11.0003	10.9662	12.4443	12.4247	12.4797	11.4172	11.4805	11.4026	1242	1513	1528	7550	7031	7248	2636	2808	2681	9.76009	10.4722	10.2148	53.6408	51.9976	54.2749	17.2518	18.8888	17.1652	23.5659	24.446	24.4744	124.241	120.394
1491	CTH	cystathionine gamma-lyase	NM_001190463,NM_001902,NM_153742,XM_005270509,XM_017000416	protein_coding	NP_001177392.1;NP_001893.2;NP_714964.2;XP_005270566.1;XP_016855905.1	1.43331	2.01704e-09	1.7707e-08	-1.34509	6.10942e-07	4.80038e-06	1.90072	3.64267e-29	4.21686e-28	9.62375	10.1424	9.29434	9.70301	9.66015	9.68788	10.0411	10.0129	9.90655	9.44953	9.44404	9.457	767	811	886	1212	1116	964	645	633	674	4.1113	4.11244	3.82964	7.089	5.08726	4.9996	2.87089	2.61062	3.49346	9.92681	9.59996	9.17575	16.4192	11.7789
1497	CTNS	cystinosin, lysosomal cystine transporter	NM_001031681,NM_001374492,NM_001374493,NM_001374494,NM_001374495,NM_001374496,NM_004937,XM_006721463,XM_006721464,XM_011523691,XM_011523692,XM_017024254	protein_coding	NP_001026851.2;NP_001361421.1;NP_001361422.1;NP_001361423.1;NP_001361424.1;NP_001361425.1;NP_004928.2;XP_006721526.1;XP_006721527.1;XP_011521993.1;XP_011521994.1;XP_016879743.1	-1.2084	0.00229026	0.0067191	1.0875	0.129029	0.233663	-1.33294	1.18182e-07	3.86227e-07	10.0091	9.73595	10.2284	10.0571	10.0714	9.96541	9.81694	9.84948	9.93898	10.0939	10.1391	10.1	1008	1141	1064	808	799	868	1209	1259	1260	5.161	5.65093	5.04821	3.96901	3.92542	4.39173	5.54851	5.7786	5.47784	12.4613	13.1914	12.0954	9.19286	9.08885
1499	CTNNB1	catenin beta 1	NM_001098209,NM_001098210,NM_001330729,NM_001904,XM_006712983,XM_006712985,XM_017005738,XM_024453356,XM_024453357,XM_024453358,XM_024453359,XM_024453360	protein_coding	NP_001091679.1;NP_001091680.1;NP_001317658.1;NP_001895.1;XP_006713046.1;XP_006713048.1;XP_016861227.1;XP_024309124.1;XP_024309125.1;XP_024309126.1;XP_024309127.1;XP_024309128.1	-1.0572	0.0921273	0.165343	-1.00775	0.809068	0.882074	-1.06407	0.0148974	0.0272596	14.3736	14.2933	14.4611	14.396	14.4157	14.4052	14.3545	14.346	14.3552	14.3972	14.3968	14.4242	19950	22706	23711	20359	19156	18864	22957	22678	24494	108.054	108.584	109.084	99.8893	97.5227	97.4067	103.642	104.605	107.908	260.897	253.475	261.362	231.359	225.802
1500	CTNND1	catenin delta 1	NM_001085458,NM_001085459,NM_001085460,NM_001085461,NM_001085462,NM_001085463,NM_001085464,NM_001085465,NM_001085466,NM_001085467,NM_001085468,NM_001085469,NM_001206883,NM_001206884,NM_001206885,NM_001206886,NM_001206887,NM_001206888,NM_001206889,NM_001206890,NM_001206891,NM_001331	protein_coding	NP_001078927.1;NP_001078928.1;NP_001078929.1;NP_001078930.1;NP_001078931.1;NP_001078932.1;NP_001078933.1;NP_001078934.1;NP_001078935.1;NP_001078936.1;NP_001078937.1;NP_001078938.1;NP_001193812.1;NP_001193813.1;NP_001193814.1;NP_001193815.1;NP_001193816.1;NP_001193817.1;NP_001193818.1;NP_001193819.1;NP_001193820.1;NP_001322.1	-1.12714	0.00238317	0.00695806	-1.21896	5.07645e-08	4.72509e-07	1.06635	0.0395308	0.0667451	13.6139	13.4413	13.4268	13.5641	13.5949	13.6363	13.4809	13.4581	13.5247	13.4248	13.4109	13.4591	11455	13201	14611	11152	10323	10852	11232	10924	12092	33.9966	34.5629	36.7862	29.9477	29.0231	30.6805	27.2218	27.4166	28.6912	82.0853	80.6827	88.1391	69.3636	67.1994
1501	CTNND2	catenin delta 2	NM_001288715,NM_001288716,NM_001288717,NM_001332,NM_001364128,NR_109988,XM_005248251,XM_005248252,XM_005248253,XM_011513967,XM_017009072,XM_017009073,XM_017009074,XM_017009075,XM_024454368	protein_coding	NP_001275644.1;NP_001275645.1;NP_001275646.1;NP_001323.1;NP_001351057.1;XP_005248308.1;XP_005248309.1;XP_005248310.1;XP_011512269.1;XP_016864561.1;XP_016864562.1;XP_016864563.1;XP_016864564.1;XP_024310136.1	2.02638	2.80821e-11	3.2141e-10	-1.63816	0.000243376	0.00109636	3.27282	1.01177e-26	1.04477e-25	7.1226	8.1405	6.50823	7.295	7.14554	7.29465	7.80361	7.72094	7.77536	6.92236	6.965	6.96106	142	126	167	298	256	267	89	95	99	0.454882	0.345195	0.457184	0.839371	1.10366	0.807108	0.234285	0.25154	0.25067	1.09832	0.805813	1.09541	1.94412	2.5554
1503	CTPS1	CTP synthase 1	NM_001301237,NM_001905,NR_125440,XM_024453552,XM_024453553,XM_024453554,XM_024453561,XR_001737003,XR_001737004,XR_002959539	protein_coding	NP_001288166.1;NP_001896.2;XP_024309320.1;XP_024309321.1;XP_024309322.1;XP_024309329.1	-1.24263	3.20846e-09	2.72263e-08	1.1119	0.00294497	0.00983211	-1.40143	9.19243e-26	9.09337e-25	13.4305	13.1171	13.6822	13.454	13.4668	13.4422	13.2347	13.2532	13.2935	13.5388	13.5324	13.5969	10486	11842	12170	8712	8459	8641	13253	13006	14627	65.2642	64.9907	64.2192	48.5973	49.5879	50.9436	68.8366	69.6385	74.2998	157.581	151.712	153.868	112.559	114.815
1506	CTRL	chymotrypsin like	NM_001907	protein_coding	NP_001898.1	-1.96756	0.00327639	0.00925546	1.40548	0.0677927	0.139655	-2.80527	3.38229e-06	9.69841e-06	5.64532	4.67103	6.23758	5.59254	5.63702	5.65318	5.37438	5.33158	5.41201	5.93513	5.77838	5.67981	44	54	59	26	21	27	98	73	63	0.679766	0.743132	0.780871	0.362864	0.302807	0.405736	1.28029	0.973789	0.806182	1.64131	1.73474	1.87095	0.84045	0.701114
1508	CTSB	cathepsin B	NM_001317237,NM_001908,NM_147780,NM_147781,NM_147782,NM_147783,XM_006716244,XM_006716245,XM_011543812,XM_017013097,XM_017013099,XM_017013100,XM_017013101,XM_024447071	protein_coding	NP_001304166.1;NP_001899.1;NP_680090.1;NP_680091.1;NP_680092.1;NP_680093.1;XP_006716307.1;XP_006716308.1;XP_011542114.1;XP_016868586.1;XP_016868588.1;XP_016868589.1;XP_016868590.1;XP_024302839.1	1.27294	1.78589e-09	1.58223e-08	1.18237	1.78868e-05	0.000105575	1.06134	0.0381377	0.0645472	12.8978	13.246	13.2383	12.9881	13.0737	12.9963	13.2204	13.2122	13.2478	13.1609	13.1655	13.194	6986	8589	8297	9751	9179	9309	9795	9731	10522	33.5144	35.8063	34.1415	42.1935	40.9657	42.1887	38.6116	39.4851	40.7892	80.9212	83.5851	81.8024	97.7268	94.851
[truncated: 17,647 more rows]
[truncated: 4 more columns]

## Sheet: Table S2
Table S2. Variant calling analysis for single nucleotide polymorphisms (SNPs) between PC-3 cells and PC-3AcT cells. Defined SNP is SNP with more than two identification form three biological replicated transciptomic analyses.
[truncated: 83,488 more rows]

## Sheet: Table S3
Table S3. List of identified proteins in EV proteomics. NI, not identified
[truncated: 937 more rows]

[truncated: 2 more sheets: Table S4, Table S5]
